# Supplementary material for: Molecular Characterization and Comparative Genomic Analysis of vB_PaeP_YA3, a Novel Temperate Bacteriophage of Pseudomonas aeruginosa
Source: Front Microbiol. 2020 Jun 3;11:947. doi: 10.3389/fmicb.2020.00947 (PMC7326022; doi:10.3389/fmicb.2020.00947)
Supplement: Supplementary file 1 [file Data_Sheet_1.xlsx]

## Sheet: R16056_7_A3_1
Data S1. Protein identification of phage YA3 by mass spectrometry.
	Reference	PepCount	UniquePepCount	CoverPercent	MW	PI
	FileScan	Sequence	MH+	Diff(MH+)	Charge	Rank	Score	DeltaScore	ExpectValue	Ions	Reference	DIFF_MODIFIED_CANDIDATE	PI	MissCleavage	Modification	MatchedTIC	NumProteaseTermini	Engine	Tag	Decoy
$1-1	YA3-ORF17	66	38	0.4368	93547.2	9.22
	R16056_7_A3_1,13589	K.GDQLGGNLVK.F	1000.54	-0.00048	2	1	43.7	0	2.13e-06	0|0	YA3-ORF17		5.84	0		0	2	MASCOT		T
	R16056_7_A3_1,10716	K.M*LNPLNDQHR.R	1253.61	-0.00114	3	1	37.13	0	1.94e-05	0|0	YA3-ORF17		6.5	0	15.994919 Oxidation (M)	0	2	MASCOT		T
	R16056_7_A3_1,10861	K.M*LNPLNDQHR.R	1253.61	0.00099	2	1	71.93	0	6.41e-09	0|0	YA3-ORF17		6.5	0	15.994919 Oxidation (M)	0	2	MASCOT		T
	R16056_7_A3_1,14247	K.MLNPLNDQHR.R	1237.61	1e-05	2	1	59.16	0	6.07e-08	0|0	YA3-ORF17		6.5	0		0	2	MASCOT		T
	R16056_7_A3_1,14734	K.MNGMPVMR.V	935.426	-0.00024	2	1	22.95	0	0.000253	0|0	YA3-ORF17		9.5	0		0	2	MASCOT		T
	R16056_7_A3_1,19387	K.SHIPGANLWYTK.A	1386.72	-0.00062	2	1	40.35	0	4.61e-06	0|0	YA3-ORF17		8.33	0		0	2	MASCOT		T
	R16056_7_A3_1,9790	R.AADELTAEAAK.A	1089.54	-0.0013	2	1	43.59	0	4.38e-06	0|0	YA3-ORF17		4.14	0		0	2	MASCOT		T
	R16056_7_A3_1,9971	R.AADELTAEAAK.A	1089.54	-0.00012	2	1	82.31	0	2.94e-10	0|0	YA3-ORF17		4.14	0		0	2	MASCOT		T
	R16056_7_A3_1,10147	R.AADELTAEAAK.A	1089.54	-0.00242	2	1	30.18	0	9.59e-05	0|0	YA3-ORF17		4.14	0		0	2	MASCOT		T
	R16056_7_A3_1,14289	R.AFAQQAGWGK.A	1063.53	-0.00156	2	1	37.05	0	1.97e-05	0|0	YA3-ORF17		8.8	0		0	2	MASCOT		T
	R16056_7_A3_1,14488	R.AFAQQAGWGK.A	1063.53	-0.00096	2	1	57.87	0	1.63e-07	0|0	YA3-ORF17		8.8	0		0	2	MASCOT		T
	R16056_7_A3_1,5944	R.AFMHGGK.T	747.361	0.00041	2	1	31.12	0	0.000116	0|0	YA3-ORF17		8.8	0		0	2	MASCOT		T
	R16056_7_A3_1,4628	R.AGGDIGR.L	645.331	-0.00126	2	1	39.82	0	1.04e-05	0|0	YA3-ORF17		5.88	0		0	2	MASCOT		T
	R16056_7_A3_1,19700	R.AGLGIDQLM*GSMAR.W	1435.7	0.01046	2	1	37.64	0	1.72e-05	0|0	YA3-ORF17		5.88	0	15.994919 Oxidation (M)	0	2	MASCOT		T
	R16056_7_A3_1,7611	R.ASGM*NAIDAANR.R	1206.55	0.00025	2	1	50.69	0	4.27e-07	0|0	YA3-ORF17		5.88	0	15.994919 Oxidation (M)	0	2	MASCOT		T
	R16056_7_A3_1,11340	R.ASGMNAIDAANR.R	1190.56	-9e-05	2	1	43.97	0	2e-06	0|0	YA3-ORF17		5.88	0		0	2	MASCOT		T
	R16056_7_A3_1,11546	R.ASGMNAIDAANR.R	1190.56	-0.00021	2	1	58.18	0	7.6e-08	0|0	YA3-ORF17		5.88	0		0	2	MASCOT		T
	R16056_7_A3_1,18524	R.ASGYSQTAATTLLR.A	1439.75	0.00134	2	1	52.03	0	6.27e-07	0|0	YA3-ORF17		8.79	0		0	2	MASCOT		T
	R16056_7_A3_1,15429	R.DADAYM*AAQEAYGDK.N	1634.66	-0.00886	2	1	49.94	0	5.07e-07	0|0	YA3-ORF17		3.84	0	15.994919 Oxidation (M)	0	2	MASCOT		T
	R16056_7_A3_1,17091	R.DADAYMAAQEAYGDK.N	1618.67	-0.00378	2	1	21.62	0	0.000344	0|0	YA3-ORF17		3.84	0		0	2	MASCOT		T
	R16056_7_A3_1,19197	R.DFLTHAGTTLATGGVNK.I	1702.88	-0.00075	2	1	46.98	0	1e-06	0|0	YA3-ORF17		6.74	0		0	2	MASCOT		T
	R16056_7_A3_1,18841	R.DLGGWVDR.H	917.448	0.0003	2	1	38.01	0	1.58e-05	0|0	YA3-ORF17		4.21	0		0	2	MASCOT		T
	R16056_7_A3_1,8578	R.EGTTALVR.E	846.468	0.00213	2	1	56	0	1.26e-07	0|0	YA3-ORF17		6.1	0		0	2	MASCOT		T
	R16056_7_A3_1,8766	R.EGTTALVR.E	846.468	0.00015	2	1	55.5	0	1.41e-07	0|0	YA3-ORF17		6.1	0		0	2	MASCOT		T
	R16056_7_A3_1,8949	R.EGTTALVR.E	846.468	0.00063	2	1	36.84	0	1.04e-05	0|0	YA3-ORF17		6.1	0		0	2	MASCOT		T
	R16056_7_A3_1,7975	R.ELHGEDSGVPAAR.E	1337.64	0.00054	2	1	45.36	0	2.91e-06	0|0	YA3-ORF17		4.65	0		0	2	MASCOT		T
	R16056_7_A3_1,7990	R.ELHGEDSGVPAAR.E	1337.64	0.00038	3	1	34.15	0	3.85e-05	0|0	YA3-ORF17		4.65	0		0	2	MASCOT		T
	R16056_7_A3_1,8154	R.ELHGEDSGVPAAR.E	1337.64	0.002	2	1	48.84	0	1.31e-06	0|0	YA3-ORF17		4.65	0		0	2	MASCOT		T
	R16056_7_A3_1,5742	R.EPPVSAR.I	755.405	0.00053	2	1	31.97	0	3.18e-05	0|0	YA3-ORF17		6.1	0		0	2	MASCOT		T
	R16056_7_A3_1,20190	R.FLGLIANR.E	903.541	0.00036	2	1	27.13	0	9.68e-05	0|0	YA3-ORF17		9.75	0		0	2	MASCOT		T
	R16056_7_A3_1,18085	R.GEWGGELVR.S	1002.5	-0.00037	2	1	38.64	0	6.84e-06	0|0	YA3-ORF17		4.53	0		0	2	MASCOT		T
	R16056_7_A3_1,18309	R.GEWGGELVR.S	1002.5	-0.00033	2	1	44.31	0	1.85e-06	0|0	YA3-ORF17		4.53	0		0	2	MASCOT		T
	R16056_7_A3_1,4987	R.GTAQDLK.G	732.389	-0.00409	2	1	28.47	0	0.000142	0|0	YA3-ORF17		5.84	0		0	2	MASCOT		T
	R16056_7_A3_1,5159	R.GTAQDLK.G	732.389	0.00043	2	1	29.63	0	0.000109	0|0	YA3-ORF17		5.84	0		0	2	MASCOT		T
	R16056_7_A3_1,5866	R.GVNVASR.L	702.389	-3e-05	2	1	30.59	0	4.36e-05	0|0	YA3-ORF17		9.75	0		0	2	MASCOT		T
	R16056_7_A3_1,12017	R.HMGWVDR.S	900.414	0.00042	2	1	30.22	0	4.75e-05	0|0	YA3-ORF17		6.74	0		0	2	MASCOT		T
	R16056_7_A3_1,19492	R.IDPNWQTLTR.S	1243.64	-0.00977	2	1	34.17	0	1.91e-05	0|0	YA3-ORF17		5.84	0		0	2	MASCOT		T
	R16056_7_A3_1,18568	R.ITDEALSEISAR.T	1304.67	-0.00352	2	1	39.53	0	1.11e-05	0|0	YA3-ORF17		4.14	0		0	2	MASCOT		T
	R16056_7_A3_1,13319	R.LAETEDWR.G	1019.48	-0.00197	2	1	37.84	0	2.47e-05	0|0	YA3-ORF17		4.14	0		0	2	MASCOT		T
	R16056_7_A3_1,13530	R.LAETEDWR.G	1019.48	-0.00057	2	1	52.43	0	5.71e-07	0|0	YA3-ORF17		4.14	0		0	2	MASCOT		T
	R16056_7_A3_1,19858	R.LDDWALPR.G	985.51	-0.00154	2	1	41.87	0	3.25e-06	0|0	YA3-ORF17		4.21	0		0	2	MASCOT		T
	R16056_7_A3_1,9454	R.LEALDR.I	716.394	0.00054	2	1	36.81	0	3.13e-05	0|0	YA3-ORF17		4.37	0		0	2	MASCOT		T
	R16056_7_A3_1,18607	R.LLDVIDQTR.G	1072.6	-0.00039	2	1	29.69	0	5.37e-05	0|0	YA3-ORF17		4.21	0		0	2	MASCOT		T
	R16056_7_A3_1,4024	R.LRDQAATK.L	902.505	-7e-05	3	1	20.64	0	0.00129	0|0	YA3-ORF17		8.75	1		0	2	MASCOT		T
	R16056_7_A3_1,7891	R.MTDDQLR.D	878.404	-0.00909	2	1	22.97	0	0.000252	0|0	YA3-ORF17		4.21	0		0	2	MASCOT		T
	R16056_7_A3_1,8067	R.MTDDQLR.D	878.404	-9e-05	2	1	38.29	0	7.41e-06	0|0	YA3-ORF17		4.21	0		0	2	MASCOT		T
	R16056_7_A3_1,8249	R.MTDDQLR.D	878.404	-0.00139	2	1	28.41	0	7.21e-05	0|0	YA3-ORF17		4.21	0		0	2	MASCOT		T
	R16056_7_A3_1,6414	R.NHESM*SSLEAGDR.A	1448.61	0.00158	3	1	40.73	0	8.45e-06	0|0	YA3-ORF17		4.65	0	15.994919 Oxidation (M)	0	2	MASCOT		T
	R16056_7_A3_1,10469	R.NHESMSSLEAGDR.A	1432.61	-0.00028	3	1	44.23	0	3.78e-06	0|0	YA3-ORF17		4.65	0		0	2	MASCOT		T
	R16056_7_A3_1,10582	R.NHESMSSLEAGDR.A	1432.61	0.0001	2	1	66.47	0	2.25e-08	0|0	YA3-ORF17		4.65	0		0	2	MASCOT		T
	R16056_7_A3_1,10567	R.QYHEVAESLR.Q	1231.61	-0.00617	2	1	22.09	0	0.000618	0|0	YA3-ORF17		5.4	0		0	2	MASCOT		T
	R16056_7_A3_1,10575	R.QYHEVAESLR.Q	1231.61	0.00046	3	1	41.69	0	6.78e-06	0|0	YA3-ORF17		5.4	0		0	2	MASCOT		T
	R16056_7_A3_1,10742	R.QYHEVAESLR.Q	1231.61	0.00015	2	1	33.23	0	4.75e-05	0|0	YA3-ORF17		5.4	0		0	2	MASCOT		T
	R16056_7_A3_1,10749	R.QYHEVAESLR.Q	1231.61	-0.00017	3	1	38.89	0	1.29e-05	0|0	YA3-ORF17		5.4	0		0	2	MASCOT		T
	R16056_7_A3_1,20897	R.SFWQFK.S	842.42	-0.00045	1	1	27.12	0	0.000194	0|0	YA3-ORF17		8.47	0		0	2	MASCOT		T
	R16056_7_A3_1,16931	R.TALTILAHDR.V	1110.63	-2e-05	2	1	58.11	0	7.73e-08	0|0	YA3-ORF17		6.41	0		0	2	MASCOT		T
	R16056_7_A3_1,17138	R.TALTILAHDR.V	1110.63	5e-05	2	1	72.67	0	2.7e-09	0|0	YA3-ORF17		6.41	0		0	2	MASCOT		T
	R16056_7_A3_1,4673	R.VGGSGMR.A	663.324	0.00037	2	1	30.4	0	4.56e-05	0|0	YA3-ORF17		9.72	0		0	2	MASCOT		T
	R16056_7_A3_1,19167	R.VQNFLEGYDGNR.L	1411.66	-0.01266	2	1	37.33	0	1.85e-05	0|0	YA3-ORF17		4.37	0		0	2	MASCOT		T
	R16056_7_A3_1,19473	R.VQNFLEGYDGNR.L	1411.66	0.00734	2	1	51.01	0	7.93e-07	0|0	YA3-ORF17		4.37	0		0	2	MASCOT		T
	R16056_7_A3_1,15992	R.WGADGLGHDAEVAGR.A	1510.7	-0.00263	2	1	33.84	0	4.13e-05	0|0	YA3-ORF17		4.54	0		0	2	MASCOT		T
	R16056_7_A3_1,16039	R.WGADGLGHDAEVAGR.A	1510.7	-0.00034	3	1	54.67	0	3.41e-07	0|0	YA3-ORF17		4.54	0		0	2	MASCOT		T
	R16056_7_A3_1,16205	R.WGADGLGHDAEVAGR.A	1510.7	0.00155	2	1	90.26	0	9.42e-11	0|0	YA3-ORF17		4.54	0		0	2	MASCOT		T
	R16056_7_A3_1,7028	R.YLNEDGTR.M	967.448	-0.00265	2	1	35.64	0	1.36e-05	0|0	YA3-ORF17		4.37	0		0	2	MASCOT		T
	R16056_7_A3_1,7218	R.YLNEDGTR.M	967.448	0.00041	2	1	40.2	0	4.77e-06	0|0	YA3-ORF17		4.37	0		0	2	MASCOT		T
	R16056_7_A3_1,7405	R.YLNEDGTR.M	967.448	0.00133	2	1	39.74	0	5.31e-06	0|0	YA3-ORF17		4.37	0		0	2	MASCOT		T
$2-1	YA3-ORF15	90	34	0.4617	73786.1	5.46
	R16056_7_A3_1,4722	K.AAELQK.N	659.372	0.00029	2	1	28.24	0	7.5e-05	0|0	YA3-ORF15		6.05	0		0	2	MASCOT		T
	R16056_7_A3_1,4901	K.AAELQK.N	659.372	0.00085	2	1	21.12	0	0.00116	0|0	YA3-ORF15		6.05	0		0	2	MASCOT		T
	R16056_7_A3_1,6028	K.AEM*AALR.R	777.392	0.00059	2	1	44.35	0	1.84e-06	0|0	YA3-ORF15		6.05	0	15.994919 Oxidation (M)	0	2	MASCOT		T
	R16056_7_A3_1,10229	K.AEMAALR.R	761.397	-9e-05	2	1	21.66	0	0.000682	0|0	YA3-ORF15		6.05	0		0	2	MASCOT		T
	R16056_7_A3_1,10411	K.AEMAALR.R	761.397	3e-05	2	1	44.83	0	3.29e-06	0|0	YA3-ORF15		6.05	0		0	2	MASCOT		T
	R16056_7_A3_1,10583	K.AEMAALR.R	761.397	-0.00047	2	1	23.67	0	0.00043	0|0	YA3-ORF15		6.05	0		0	2	MASCOT		T
	R16056_7_A3_1,15051	K.AM*IDNYTLR.Q	1112.54	-0.00179	2	1	22.13	0	0.000306	0|0	YA3-ORF15		5.88	0	15.994919 Oxidation (M)	0	2	MASCOT		T
	R16056_7_A3_1,15264	K.AM*IDNYTLR.Q	1112.54	-0.00146	2	1	38.45	0	7.14e-06	0|0	YA3-ORF15		5.88	0	15.994919 Oxidation (M)	0	2	MASCOT		T
	R16056_7_A3_1,18462	K.AM*IDNYTLR.Q	1112.54	0.00772	2	1	22.35	0	0.000291	0|0	YA3-ORF15		5.88	0	15.994919 Oxidation (M)	0	2	MASCOT		T
	R16056_7_A3_1,18354	K.AMIDNYTLR.Q	1096.55	-0.00035	2	1	46.01	0	1.25e-06	0|0	YA3-ORF15		5.88	0		0	2	MASCOT		T
	R16056_7_A3_1,18623	K.AMIDNYTLR.Q	1096.55	-0.00719	2	1	42.94	0	2.54e-06	0|0	YA3-ORF15		5.88	0		0	2	MASCOT		T
	R16056_7_A3_1,18968	K.ASIGSVVDFNGQK.T	1321.67	0.00194	2	1	85.31	0	1.47e-10	0|0	YA3-ORF15		5.88	0		0	2	MASCOT		T
	R16056_7_A3_1,4157	K.AVEESR.S	690.342	-1e-05	2	1	33.58	0	2.19e-05	0|0	YA3-ORF15		4.53	0		0	2	MASCOT		T
	R16056_7_A3_1,19329	K.EFVVELDK.Q	978.514	-0.00031	2	1	50.33	0	9.27e-07	0|0	YA3-ORF15		4.14	0		0	2	MASCOT		T
	R16056_7_A3_1,18387	K.EVQGSLTADDLVR.V	1402.72	0.00049	2	1	64.69	0	3.4e-08	0|0	YA3-ORF15		4.03	0		0	2	MASCOT		T
	R16056_7_A3_1,9234	K.GGAALNVTGK.T	887.495	-0.00034	2	1	53.86	0	6.17e-07	0|0	YA3-ORF15		8.75	0		0	2	MASCOT		T
	R16056_7_A3_1,18786	K.INAQIASGVPASDEM*WK.E	1832.88	-0.00802	2	1	31.49	0	7.1e-05	0|0	YA3-ORF15		4.37	0	15.994919 Oxidation (M)	0	2	MASCOT		T
	R16056_7_A3_1,7432	K.KGGAALNVTGK.T	1015.59	-0.00163	3	1	30.67	0	4.29e-05	0|0	YA3-ORF15		10	1		0	2	MASCOT		T
	R16056_7_A3_1,7578	K.KGGAALNVTGK.T	1015.59	-0.00026	2	1	89.8	0	5.24e-11	0|0	YA3-ORF15		10	1		0	2	MASCOT		T
	R16056_7_A3_1,7597	K.KGGAALNVTGK.T	1015.59	0.00401	3	1	38.96	0	1.91e-05	0|0	YA3-ORF15		10	1		0	2	MASCOT		T
	R16056_7_A3_1,4389	K.LHTAM*GDDR.A	1031.46	0.00089	2	1	28.52	0	7.03e-05	0|0	YA3-ORF15		5.21	0	15.994919 Oxidation (M)	0	2	MASCOT		T
	R16056_7_A3_1,4418	K.LHTAM*GDDR.A	1031.46	0.00022	3	1	47.14	0	9.66e-07	0|0	YA3-ORF15		5.21	0	15.994919 Oxidation (M)	0	2	MASCOT		T
	R16056_7_A3_1,6527	K.LHTAMGDDR.A	1015.46	0.00028	3	1	30.54	0	4.42e-05	0|0	YA3-ORF15		5.21	0		0	2	MASCOT		T
	R16056_7_A3_1,6640	K.LHTAMGDDR.A	1015.46	-0.00033	2	1	35.56	0	1.39e-05	0|0	YA3-ORF15		5.21	0		0	2	MASCOT		T
	R16056_7_A3_1,6796	K.LHTAMGDDR.A	1015.46	0.00145	2	1	20.45	0	0.000451	0|0	YA3-ORF15		5.21	0		0	2	MASCOT		T
	R16056_7_A3_1,13483	K.NGGTLAEANNLAR.L	1300.66	-0.00068	2	1	50.4	0	9.12e-07	0|0	YA3-ORF15		6	0		0	2	MASCOT		T
	R16056_7_A3_1,13697	K.NGGTLAEANNLAR.L	1300.66	0.00048	2	1	83.54	0	4.43e-10	0|0	YA3-ORF15		6	0		0	2	MASCOT		T
	R16056_7_A3_1,10771	K.TVGAFDER.T	894.432	0.00019	2	1	34.35	0	1.84e-05	0|0	YA3-ORF15		4.37	0		0	2	MASCOT		T
	R16056_7_A3_1,10950	K.TVGAFDER.T	894.432	0.00013	2	1	57.92	0	8.07e-08	0|0	YA3-ORF15		4.37	0		0	2	MASCOT		T
	R16056_7_A3_1,5523	K.VDQLR.N	630.357	0.00422	2	1	24.25	0	0.000188	0|0	YA3-ORF15		5.81	0		0	2	MASCOT		T
	R16056_7_A3_1,5679	K.VDQLR.N	630.357	0.0003	2	1	32.06	0	3.11e-05	0|0	YA3-ORF15		5.81	0		0	2	MASCOT		T
	R16056_7_A3_1,17286	K.VGSEM*YADVLQR.Q	1383.66	0.0009	2	1	115.33	0	1.47e-13	0|0	YA3-ORF15		4.37	0	15.994919 Oxidation (M)	0	2	MASCOT		T
	R16056_7_A3_1,19388	K.VGSEMYADVLQR.Q	1367.66	0.00034	2	1	75.85	0	1.3e-09	0|0	YA3-ORF15		4.37	0		0	2	MASCOT		T
	R16056_7_A3_1,14190	K.YGTDGKPLIIK.V	1204.69	-0.00022	3	1	25.03	0	0.000314	0|0	YA3-ORF15		8.5	0		0	2	MASCOT		T
	R16056_7_A3_1,14192	K.YGTDGKPLIIK.V	1204.69	8e-05	2	1	58.68	0	1.36e-07	0|0	YA3-ORF15		8.5	0		0	2	MASCOT		T
	R16056_7_A3_1,11067	K.YPIPPEK.E	843.461	1e-05	2	1	33.09	0	4.91e-05	0|0	YA3-ORF15		6	0		0	2	MASCOT		T
	R16056_7_A3_1,11258	K.YPIPPEK.E	843.461	0.00021	2	1	28.64	0	0.000137	0|0	YA3-ORF15		6	0		0	2	MASCOT		T
	R16056_7_A3_1,11471	K.YPIPPEK.E	843.461	-7e-05	2	1	35.12	0	3.08e-05	0|0	YA3-ORF15		6	0		0	2	MASCOT		T
	R16056_7_A3_1,11681	K.YPIPPEK.E	843.461	0.00039	2	1	29.74	0	0.000106	0|0	YA3-ORF15		6	0		0	2	MASCOT		T
	R16056_7_A3_1,11871	K.YPIPPEK.E	843.461	0.00047	2	1	30.37	0	9.18e-05	0|0	YA3-ORF15		6	0		0	2	MASCOT		T
	R16056_7_A3_1,12071	K.YPIPPEK.E	843.461	0.00057	2	1	31.09	0	7.78e-05	0|0	YA3-ORF15		6	0		0	2	MASCOT		T
	R16056_7_A3_1,12262	K.YPIPPEK.E	843.461	-5e-05	2	1	26.41	0	0.000229	0|0	YA3-ORF15		6	0		0	2	MASCOT		T
	R16056_7_A3_1,12546	K.YPIPPEK.E	843.461	-3e-05	2	1	29.28	0	0.000118	0|0	YA3-ORF15		6	0		0	2	MASCOT		T
	R16056_7_A3_1,12747	K.YPIPPEK.E	843.461	-0.00201	2	1	25.71	0	0.000269	0|0	YA3-ORF15		6	0		0	2	MASCOT		T
	R16056_7_A3_1,13390	K.YPIPPEK.E	843.461	0.00833	2	1	36.09	0	2.46e-05	0|0	YA3-ORF15		6	0		0	2	MASCOT		T
	R16056_7_A3_1,13603	K.YPIPPEK.E	843.461	-0.00015	2	1	28.48	0	0.000142	0|0	YA3-ORF15		6	0		0	2	MASCOT		T
	R16056_7_A3_1,3975	R.AIAASNK.M	674.383	0.00021	2	1	20.82	0	0.000828	0|0	YA3-ORF15		8.8	0		0	2	MASCOT		T
	R16056_7_A3_1,10203	R.ALTGM*LAGK.Q	877.481	0.00843	2	1	29.55	0	0.000222	0|0	YA3-ORF15		8.8	0	15.994919 Oxidation (M)	0	2	MASCOT		T
	R16056_7_A3_1,10393	R.ALTGM*LAGK.Q	877.481	0.00031	2	1	33.45	0	9.04e-05	0|0	YA3-ORF15		8.8	0	15.994919 Oxidation (M)	0	2	MASCOT		T
	R16056_7_A3_1,16191	R.ALTGMLAGK.Q	861.486	-0.00093	2	1	45.07	0	1.56e-06	0|0	YA3-ORF15		8.8	0		0	2	MASCOT		T
	R16056_7_A3_1,16398	R.ALTGMLAGK.Q	861.486	-0.00031	2	1	62.7	0	2.69e-08	0|0	YA3-ORF15		8.8	0		0	2	MASCOT		T
	R16056_7_A3_1,15764	R.AYAGAM*QQIAPDSPIR.A	1704.84	-0.00023	2	1	39	0	1.26e-05	0|0	YA3-ORF15		5.88	0	15.994919 Oxidation (M)	0	2	MASCOT		T
	R16056_7_A3_1,17135	R.DGVYYVM*QGQQFK.Y	1578.73	-0.0004	2	1	26.25	0	0.000119	0|0	YA3-ORF15		5.83	0	15.994919 Oxidation (M)	0	2	MASCOT		T
	R16056_7_A3_1,17360	R.DGVYYVM*QGQQFK.Y	1578.73	0.00146	2	1	51.85	0	3.27e-07	0|0	YA3-ORF15		5.83	0	15.994919 Oxidation (M)	0	2	MASCOT		T
	R16056_7_A3_1,19750	R.DGVYYVMQGQQFK.Y	1562.73	-0.0015	2	1	45.69	0	4.05e-06	0|0	YA3-ORF15		5.83	0		0	2	MASCOT		T
	R16056_7_A3_1,7243	R.ENAAQQTLNK.I	1116.56	0.00042	2	1	35.44	0	1.43e-05	0|0	YA3-ORF15		6.1	0		0	2	MASCOT		T
	R16056_7_A3_1,7423	R.ENAAQQTLNK.I	1116.56	0.00206	2	1	42.71	0	2.68e-06	0|0	YA3-ORF15		6.1	0		0	2	MASCOT		T
	R16056_7_A3_1,19647	R.IDGILQLQAQR.N	1254.72	0.00064	2	1	81.25	0	7.5e-10	0|0	YA3-ORF15		5.84	0		0	2	MASCOT		T
	R16056_7_A3_1,12506	R.NDLM*YNPETGAM*TK.K	1616.69	0.00078	2	1	23.6	0	0.000218	0|0	YA3-ORF15		4.37	0	15.994919 Oxidation (M)	0	2	MASCOT		T
	R16056_7_A3_1,15347	R.NDLM*YNPETGAMTK.K	1600.7	-0.00098	2	1	55.32	0	1.47e-07	0|0	YA3-ORF15		4.37	0	15.994919 Oxidation (M)	0	2	MASCOT		T
	R16056_7_A3_1,15538	R.NDLMYNPETGAM*TK.K	1600.7	-0.00044	2	1	29.94	0	5.07e-05	0|0	YA3-ORF15		4.37	0	15.994919 Oxidation (M)	0	2	MASCOT		T
	R16056_7_A3_1,18554	R.NDLMYNPETGAMTK.K	1584.7	-0.00154	2	1	45.61	0	1.37e-06	0|0	YA3-ORF15		4.37	0		0	2	MASCOT		T
	R16056_7_A3_1,7307	R.QAAEDPYR.A	949.437	-4e-05	2	1	47.31	0	9.29e-07	0|0	YA3-ORF15		4.37	0		0	2	MASCOT		T
	R16056_7_A3_1,6086	R.RENAAQQTLNK.I	1272.67	0.01273	2	1	20.63	0	0.000432	0|0	YA3-ORF15		8.75	1		0	2	MASCOT		T
	R16056_7_A3_1,8932	R.RVGPDVAQAPR.A	1165.64	-0.00224	3	1	29.67	0	5.39e-05	0|0	YA3-ORF15		9.6	1		0	2	MASCOT		T
	R16056_7_A3_1,9041	R.RVGPDVAQAPR.A	1165.64	0.00069	2	1	54.13	0	1.93e-07	0|0	YA3-ORF15		9.6	1		0	2	MASCOT		T
	R16056_7_A3_1,9108	R.RVGPDVAQAPR.A	1165.64	4e-05	3	1	28.43	0	7.18e-05	0|0	YA3-ORF15		9.6	1		0	2	MASCOT		T
	R16056_7_A3_1,7485	R.SLVTETK.W	777.435	0.00253	2	1	24.2	0	0.00038	0|0	YA3-ORF15		5.72	0		0	2	MASCOT		T
	R16056_7_A3_1,7659	R.SLVTETK.W	777.435	-0.00079	2	1	32.44	0	2.85e-05	0|0	YA3-ORF15		5.72	0		0	2	MASCOT		T
	R16056_7_A3_1,4074	R.SVQGTSAQK.D	905.469	0.00014	2	1	32.52	0	8.4e-05	0|0	YA3-ORF15		8.47	0		0	2	MASCOT		T
	R16056_7_A3_1,4181	R.SVQGTSAQK.D	905.469	-2e-05	2	1	32.29	0	8.85e-05	0|0	YA3-ORF15		8.47	0		0	2	MASCOT		T
	R16056_7_A3_1,16688	R.TAQLIDGLANEDQR.R	1543.77	-5e-05	2	1	57.73	0	1.69e-07	0|0	YA3-ORF15		4.03	0		0	2	MASCOT		T
	R16056_7_A3_1,18420	R.TAQLIDGLANEDQR.R	1543.77	-0.00167	2	1	34.6	0	6.93e-05	0|0	YA3-ORF15		4.03	0		0	2	MASCOT		T
	R16056_7_A3_1,18699	R.TAQLIDGLANEDQR.R	1543.77	0.00031	2	1	83.05	0	4.95e-10	0|0	YA3-ORF15		4.03	0		0	2	MASCOT		T
	R16056_7_A3_1,19009	R.TAQLIDGLANEDQR.R	1543.77	-0.00167	2	1	30.76	0	0.000168	0|0	YA3-ORF15		4.03	0		0	2	MASCOT		T
	R16056_7_A3_1,14394	R.TDFEGTLGR.Y	995.479	-0.00042	2	1	53.67	0	2.15e-07	0|0	YA3-ORF15		4.37	0		0	2	MASCOT		T
	R16056_7_A3_1,14597	R.TDFEGTLGR.Y	995.479	-0.00114	2	1	53.83	0	2.07e-07	0|0	YA3-ORF15		4.37	0		0	2	MASCOT		T
	R16056_7_A3_1,14798	R.TDFEGTLGR.Y	995.479	-0.00054	2	1	29.47	0	5.65e-05	0|0	YA3-ORF15		4.37	0		0	2	MASCOT		T
	R16056_7_A3_1,11947	R.TM*ATGESILNK.T	1180.59	3e-05	2	1	61.59	0	6.93e-08	0|0	YA3-ORF15		5.66	0	15.994919 Oxidation (M)	0	2	MASCOT		T
	R16056_7_A3_1,14493	R.TM*ATGESILNK.T	1180.59	0.00179	2	1	23.99	0	0.0002	0|0	YA3-ORF15		5.66	0	15.994919 Oxidation (M)	0	2	MASCOT		T
	R16056_7_A3_1,14693	R.TM*ATGESILNK.T	1180.59	-0.00493	2	1	33.96	0	4.02e-05	0|0	YA3-ORF15		5.66	0	15.994919 Oxidation (M)	0	2	MASCOT		T
	R16056_7_A3_1,14733	R.TMATGESILNK.T	1164.59	-0.00097	2	1	53.94	0	2.02e-07	0|0	YA3-ORF15		5.66	0		0	2	MASCOT		T
	R16056_7_A3_1,14927	R.TMATGESILNK.T	1164.59	0.00015	2	1	37.93	0	8.05e-06	0|0	YA3-ORF15		5.66	0		0	2	MASCOT		T
	R16056_7_A3_1,5374	R.VGGM*IESK.I	836.418	0.0055	2	1	29.8	0	5.24e-05	0|0	YA3-ORF15		5.97	0	15.994919 Oxidation (M)	0	2	MASCOT		T
	R16056_7_A3_1,8011	R.VGGMIESK.I	820.423	-0.00036	2	1	26.91	0	0.000204	0|0	YA3-ORF15		5.97	0		0	2	MASCOT		T
	R16056_7_A3_1,8188	R.VGGMIESK.I	820.423	0.00182	2	1	44.83	0	3.29e-06	0|0	YA3-ORF15		5.97	0		0	2	MASCOT		T
	R16056_7_A3_1,9807	R.VGPDVAQAPR.A	1009.54	-0.00196	2	1	41.99	0	3.16e-06	0|0	YA3-ORF15		5.81	0		0	2	MASCOT		T
	R16056_7_A3_1,9983	R.VGPDVAQAPR.A	1009.54	-0.00012	2	1	57.79	0	8.32e-08	0|0	YA3-ORF15		5.81	0		0	2	MASCOT		T
	R16056_7_A3_1,10161	R.VGPDVAQAPR.A	1009.54	0.00016	2	1	66.89	0	1.02e-08	0|0	YA3-ORF15		5.81	0		0	2	MASCOT		T
	R16056_7_A3_1,10352	R.VGPDVAQAPR.A	1009.54	-0.00034	2	1	47.14	0	9.66e-07	0|0	YA3-ORF15		5.81	0		0	2	MASCOT		T
$3-1	YA3-ORF5	56	21	0.347	62580	5.06
	R16056_7_A3_1,8491	K.AGAVNGLER.I	886.474	-0.00024	2	1	63.49	0	2.24e-08	0|0	YA3-ORF5		6.05	0		0	2	MASCOT		T
	R16056_7_A3_1,8682	K.AGAVNGLER.I	886.474	-0.00042	2	1	63.68	0	2.14e-08	0|0	YA3-ORF5		6.05	0		0	2	MASCOT		T
	R16056_7_A3_1,12116	K.ALHLYER.S	901.489	-0.00085	2	1	31.4	0	7.24e-05	0|0	YA3-ORF5		6.79	0		0	2	MASCOT		T
	R16056_7_A3_1,12302	K.ALHLYER.S	901.489	-0.00027	2	1	26.86	0	0.000206	0|0	YA3-ORF5		6.79	0		0	2	MASCOT		T
	R16056_7_A3_1,12328	K.ALHLYER.S	901.489	-0.00645	3	1	23.18	0	0.00024	0|0	YA3-ORF5		6.79	0		0	2	MASCOT		T
	R16056_7_A3_1,12490	K.ALHLYER.S	901.489	-0.00373	2	1	29.5	0	5.61e-05	0|0	YA3-ORF5		6.79	0		0	2	MASCOT		T
	R16056_7_A3_1,10757	K.CNAFYR.E	830.361	0.00865	2	1	30.34	0	4.62e-05	0|0	YA3-ORF5		8.22	0		0	2	MASCOT		T
	R16056_7_A3_1,10939	K.CNAFYR.E	830.361	0.00023	2	1	33.93	0	2.02e-05	0|0	YA3-ORF5		8.22	0		0	2	MASCOT		T
	R16056_7_A3_1,12256	K.EAM*EFGPVK.S	1023.48	0.00121	2	1	43.68	0	2.14e-06	0|0	YA3-ORF5		4.53	0	15.994919 Oxidation (M)	0	2	MASCOT		T
	R16056_7_A3_1,17076	K.EAM*EFGPVK.S	1023.48	-0.00023	2	1	23.54	0	0.000221	0|0	YA3-ORF5		4.53	0	15.994919 Oxidation (M)	0	2	MASCOT		T
	R16056_7_A3_1,17194	K.EAMEFGPVK.S	1007.49	-0.00081	2	1	40.36	0	4.6e-06	0|0	YA3-ORF5		4.53	0		0	2	MASCOT		T
	R16056_7_A3_1,17408	K.EAMEFGPVK.S	1007.49	-0.00027	2	1	40.44	0	4.52e-06	0|0	YA3-ORF5		4.53	0		0	2	MASCOT		T
	R16056_7_A3_1,17624	K.EAMEFGPVK.S	1007.49	-0.00027	2	1	45.86	0	1.3e-06	0|0	YA3-ORF5		4.53	0		0	2	MASCOT		T
	R16056_7_A3_1,12446	K.ENLSPQAQSALR.E	1313.68	-0.01196	2	1	25.88	0	0.000129	0|0	YA3-ORF5		6.1	0		0	2	MASCOT		T
	R16056_7_A3_1,12638	K.ENLSPQAQSALR.E	1313.68	-6e-05	2	1	68.3	0	7.4e-09	0|0	YA3-ORF5		6.1	0		0	2	MASCOT		T
	R16056_7_A3_1,12815	K.ENLSPQAQSALR.E	1313.68	0.00328	2	1	37.23	0	9.46e-06	0|0	YA3-ORF5		6.1	0		0	2	MASCOT		T
	R16056_7_A3_1,5912	K.LTAAQM*AER.F	1006.5	-0.00015	2	1	31.82	0	3.29e-05	0|0	YA3-ORF5		6	0	15.994919 Oxidation (M)	0	2	MASCOT		T
	R16056_7_A3_1,6089	K.LTAAQM*AER.F	1006.5	0.00127	2	1	44.1	0	1.95e-06	0|0	YA3-ORF5		6	0	15.994919 Oxidation (M)	0	2	MASCOT		T
	R16056_7_A3_1,10423	K.LTAAQMAER.F	990.504	-0.00056	2	1	32.47	0	2.83e-05	0|0	YA3-ORF5		6	0		0	2	MASCOT		T
	R16056_7_A3_1,10506	K.LTAAQMAER.F	990.504	-0.00042	2	1	48.86	0	6.5e-07	0|0	YA3-ORF5		6	0		0	2	MASCOT		T
	R16056_7_A3_1,10669	K.LTAAQMAER.F	990.504	-2e-05	2	1	38.68	0	6.78e-06	0|0	YA3-ORF5		6	0		0	2	MASCOT		T
	R16056_7_A3_1,13231	K.M*AM*LGPVVER.V	1134.56	0.00539	2	1	24.45	0	0.000179	0|0	YA3-ORF5		5.75	0	15.994919 Oxidation (M)	0	2	MASCOT		T
	R16056_7_A3_1,16078	K.M*AMLGPVVER.V	1118.57	-0.00307	2	1	22	0	0.000631	0|0	YA3-ORF5		5.75	0	15.994919 Oxidation (M)	0	2	MASCOT		T
	R16056_7_A3_1,16295	K.M*AMLGPVVER.V	1118.57	-0.00015	2	1	58.13	0	1.54e-07	0|0	YA3-ORF5		5.75	0	15.994919 Oxidation (M)	0	2	MASCOT		T
	R16056_7_A3_1,15872	K.MAM*LGPVVER.V	1118.57	-0.00013	2	1	62.44	0	5.7e-08	0|0	YA3-ORF5		5.75	0	15.994919 Oxidation (M)	0	2	MASCOT		T
	R16056_7_A3_1,18401	K.MAM*LGPVVER.V ! K.M*AMLGPVVER.V	1118.57	-0.00169	2	1	22.08	0	0.000619	0|0	YA3-ORF5		5.75	0	15.994919 Oxidation (M)	0	2	MASCOT		T
	R16056_7_A3_1,19426	K.MAMLGPVVER.V	1102.57	-0.00029	2	1	54.99	0	1.58e-07	0|0	YA3-ORF5		5.75	0		0	2	MASCOT		T
	R16056_7_A3_1,21004	K.SWLFEATER.V	1138.55	1e-05	2	1	38.5	0	7.06e-06	0|0	YA3-ORF5		4.53	0		0	2	MASCOT		T
	R16056_7_A3_1,4147	K.VLEHR.G	653.373	-4e-05	2	1	32.33	0	2.92e-05	0|0	YA3-ORF5		6.72	0		0	2	MASCOT		T
	R16056_7_A3_1,4312	K.VLEHR.G	653.373	0.00012	2	1	31.9	0	3.23e-05	0|0	YA3-ORF5		6.72	0		0	2	MASCOT		T
	R16056_7_A3_1,9485	R.CLGDIK.A	705.36	0.00078	2	1	30.15	0	4.83e-05	0|0	YA3-ORF5		5.83	0		0	2	MASCOT		T
	R16056_7_A3_1,9670	R.CLGDIK.A	705.36	0.0001	2	1	33.86	0	2.06e-05	0|0	YA3-ORF5		5.83	0		0	2	MASCOT		T
	R16056_7_A3_1,11652	R.DVLLR.S	615.382	0.00014	2	1	27.51	0	8.87e-05	0|0	YA3-ORF5		5.84	0		0	2	MASCOT		T
	R16056_7_A3_1,11844	R.DVLLR.S	615.382	0	2	1	25.97	0	0.000126	0|0	YA3-ORF5		5.84	0		0	2	MASCOT		T
	R16056_7_A3_1,19047	R.ELSDFIQPM*R.S	1251.6	0.00228	2	1	36.17	0	2.42e-05	0|0	YA3-ORF5		4.37	0	15.994919 Oxidation (M)	0	2	MASCOT		T
	R16056_7_A3_1,20335	R.ELSDFIQPMR.S	1235.61	-1e-05	2	1	53.71	0	4.26e-07	0|0	YA3-ORF5		4.37	0		0	2	MASCOT		T
	R16056_7_A3_1,10525	R.GDEEVAAIR.E	959.479	-0.00129	2	1	26.26	0	0.000118	0|0	YA3-ORF5		4.14	0		0	2	MASCOT		T
	R16056_7_A3_1,10692	R.GDEEVAAIR.E	959.479	-0.00055	2	1	56.21	0	1.2e-07	0|0	YA3-ORF5		4.14	0		0	2	MASCOT		T
	R16056_7_A3_1,10868	R.GDEEVAAIR.E	959.479	9e-05	2	1	46.75	0	1.06e-06	0|0	YA3-ORF5		4.14	0		0	2	MASCOT		T
	R16056_7_A3_1,11048	R.GDEEVAAIR.E	959.479	-3e-05	2	1	27.35	0	9.2e-05	0|0	YA3-ORF5		4.14	0		0	2	MASCOT		T
	R16056_7_A3_1,19353	R.GFHEFPVAVVR.W	1257.67	-0.01156	3	1	29.12	0	0.000184	0|0	YA3-ORF5		6.75	0		0	2	MASCOT		T
	R16056_7_A3_1,19365	R.GFHEFPVAVVR.W	1257.67	-0.00672	2	1	36.47	0	4.51e-05	0|0	YA3-ORF5		6.75	0		0	2	MASCOT		T
	R16056_7_A3_1,8544	R.LLCDQQVNK.G	1117.57	0.00071	2	1	32.37	0	2.9e-05	0|0	YA3-ORF5		5.83	0		0	2	MASCOT		T
	R16056_7_A3_1,8971	R.LLCDQQVNK.G	1117.57	7e-05	2	1	35.3	0	1.48e-05	0|0	YA3-ORF5		5.83	0		0	2	MASCOT		T
	R16056_7_A3_1,9141	R.LLCDQQVNK.G	1117.57	0.00045	2	1	40.13	0	4.85e-06	0|0	YA3-ORF5		5.83	0		0	2	MASCOT		T
	R16056_7_A3_1,18774	R.QQQAAEAQQALASGIEGAK.L	1898.96	0.00388	2	1	36.61	0	1.09e-05	0|0	YA3-ORF5		4.53	0		0	2	MASCOT		T
	R16056_7_A3_1,6235	R.TATEINAR.R	875.458	-0.00023	2	1	46.22	0	3.58e-06	0|0	YA3-ORF5		5.66	0		0	2	MASCOT		T
	R16056_7_A3_1,6408	R.TATEINAR.R	875.458	0.00101	2	1	46.5	0	3.36e-06	0|0	YA3-ORF5		5.66	0		0	2	MASCOT		T
	R16056_7_A3_1,18611	R.TSWEQNWR.E	1106.5	-0.00023	2	1	48.44	0	7.16e-07	0|0	YA3-ORF5		5.66	0		0	2	MASCOT		T
	R16056_7_A3_1,19707	R.VDYEGLDPVIER.V	1404.7	-0.00064	2	1	63.92	0	2.03e-08	0|0	YA3-ORF5		3.92	0		0	2	MASCOT		T
	R16056_7_A3_1,20044	R.VDYEGLDPVIER.V	1404.7	0.0078	2	1	24.17	0	0.000191	0|0	YA3-ORF5		3.92	0		0	2	MASCOT		T
	R16056_7_A3_1,19515	R.VLGIM*LR.Q	817.496	0.00051	2	1	39.44	0	5.69e-06	0|0	YA3-ORF5		9.72	0	15.994919 Oxidation (M)	0	2	MASCOT		T
	R16056_7_A3_1,20230	R.VLGIMLR.Q	801.501	1e-05	2	1	31.66	0	3.41e-05	0|0	YA3-ORF5		9.72	0		0	2	MASCOT		T
	R16056_7_A3_1,20439	R.VLGIMLR.Q	801.501	-0.01463	2	1	25.91	0	0.000128	0|0	YA3-ORF5		9.72	0		0	2	MASCOT		T
	R16056_7_A3_1,20460	R.VLGIMLR.Q	801.501	0.00877	2	1	29.55	0	5.55e-05	0|0	YA3-ORF5		9.72	0		0	2	MASCOT		T
	R16056_7_A3_1,18977	R.WDTLPGDCYGTGPGR.R	1651.72	0	2	1	76.65	0	1.08e-09	0|0	YA3-ORF5		4.21	0		0	2	MASCOT		T
$4-1	YA3-ORF16	41	21	0.2703	66625.2	4.66
	R16056_7_A3_1,5490	K.DFQGQR.M	750.353	0.00015	2	1	24.75	0	0.000167	0|0	YA3-ORF16		5.84	0		0	2	MASCOT		T
	R16056_7_A3_1,3663	K.QAESAAR.R	732.363	-0.00036	2	1	44.08	0	1.95e-06	0|0	YA3-ORF16		6	0		0	2	MASCOT		T
	R16056_7_A3_1,12193	K.TALVSSVSPDR.G	1131.6	0.00771	2	1	25.81	0	0.000262	0|0	YA3-ORF16		5.5	0		0	2	MASCOT		T
	R16056_7_A3_1,12385	K.TALVSSVSPDR.G	1131.6	-1e-05	2	1	62.62	0	2.74e-08	0|0	YA3-ORF16		5.5	0		0	2	MASCOT		T
	R16056_7_A3_1,12569	K.TALVSSVSPDR.G	1131.6	9e-05	2	1	62.83	0	2.61e-08	0|0	YA3-ORF16		5.5	0		0	2	MASCOT		T
	R16056_7_A3_1,10661	R.AAGEINQIDR.G	1086.55	0.00042	2	1	75	0	3.16e-09	0|0	YA3-ORF16		4.37	0		0	2	MASCOT		T
	R16056_7_A3_1,11916	R.AEFLR.G	635.351	0.00011	2	1	27.79	0	8.32e-05	0|0	YA3-ORF16		6.05	0		0	2	MASCOT		T
	R16056_7_A3_1,4727	R.AIASER.A	646.352	1e-05	2	1	21.63	0	0.00137	0|0	YA3-ORF16		6.05	0		0	2	MASCOT		T
	R16056_7_A3_1,15231	R.AYLSSELSR.I	1025.53	-0.00134	2	1	47.83	0	8.24e-07	0|0	YA3-ORF16		6.05	0		0	2	MASCOT		T
	R16056_7_A3_1,15444	R.AYLSSELSR.I	1025.53	-0.0011	2	1	26.36	0	0.000116	0|0	YA3-ORF16		6.05	0		0	2	MASCOT		T
	R16056_7_A3_1,18671	R.DAASAVDDALANPGR.G	1442.69	-5e-05	2	1	88.67	0	6.79e-11	0|0	YA3-ORF16		3.93	0		0	2	MASCOT		T
	R16056_7_A3_1,18673	R.DAASAVDDALANPGR.G	1442.69	-0.00128	3	1	38.71	0	6.73e-06	0|0	YA3-ORF16		3.93	0		0	2	MASCOT		T
	R16056_7_A3_1,15472	R.ELLDQADAQVAR.A	1328.68	-0.01228	2	1	71.01	0	3.96e-09	0|0	YA3-ORF16		4.03	0		0	2	MASCOT		T
	R16056_7_A3_1,15665	R.ELLDQADAQVAR.A	1328.68	0.00038	2	1	94.99	0	1.58e-11	0|0	YA3-ORF16		4.03	0		0	2	MASCOT		T
	R16056_7_A3_1,15882	R.ELLDQADAQVAR.A	1328.68	-0.00098	2	1	63.5	0	2.23e-08	0|0	YA3-ORF16		4.03	0		0	2	MASCOT		T
	R16056_7_A3_1,5114	R.GAALM*R.L	634.334	0.00136	2	1	25.59	0	0.000138	0|0	YA3-ORF16		9.75	0	15.994919 Oxidation (M)	0	2	MASCOT		T
	R16056_7_A3_1,7573	R.GAALMR.L	618.339	0.00013	2	1	50.63	0	4.32e-07	0|0	YA3-ORF16		9.75	0		0	2	MASCOT		T
	R16056_7_A3_1,7768	R.GAALMR.L	618.339	0.00645	2	1	35.38	0	2.9e-05	0|0	YA3-ORF16		9.75	0		0	2	MASCOT		T
	R16056_7_A3_1,6452	R.GEIPAR.F	642.357	0.00025	2	1	28.5	0	7.06e-05	0|0	YA3-ORF16		6	0		0	2	MASCOT		T
	R16056_7_A3_1,15464	R.GGGTPSVTDAETM*LR.D	1507.71	0.00067	2	1	21.96	0	0.000955	0|0	YA3-ORF16		4.37	0	15.994919 Oxidation (M)	0	2	MASCOT		T
	R16056_7_A3_1,15655	R.GGGTPSVTDAETM*LR.D	1507.71	-0.00119	2	1	30.02	0	0.000149	0|0	YA3-ORF16		4.37	0	15.994919 Oxidation (M)	0	2	MASCOT		T
	R16056_7_A3_1,19410	R.GGGTPSVTDAETMLR.D	1491.71	0.00053	2	1	55.47	0	2.84e-07	0|0	YA3-ORF16		4.37	0		0	2	MASCOT		T
	R16056_7_A3_1,9723	R.IADTFK.S	694.377	0.00035	2	1	30.93	0	4.04e-05	0|0	YA3-ORF16		5.84	0		0	2	MASCOT		T
	R16056_7_A3_1,9920	R.IADTFK.S	694.377	0.00031	2	1	33.16	0	2.42e-05	0|0	YA3-ORF16		5.84	0		0	2	MASCOT		T
	R16056_7_A3_1,7636	R.ITEIDR.V	746.404	0.0002	2	1	29.86	0	5.16e-05	0|0	YA3-ORF16		4.37	0		0	2	MASCOT		T
	R16056_7_A3_1,10381	R.KTALVSSVSPDR.G	1259.7	0.00266	2	1	29.07	0	0.000124	0|0	YA3-ORF16		8.75	1		0	2	MASCOT		T
	R16056_7_A3_1,8298	R.LASEEIR.K	817.441	0.00015	2	1	46.51	0	2.23e-06	0|0	YA3-ORF16		4.53	0		0	2	MASCOT		T
	R16056_7_A3_1,8479	R.LASEEIR.K	817.441	5e-05	2	1	48.35	0	1.46e-06	0|0	YA3-ORF16		4.53	0		0	2	MASCOT		T
	R16056_7_A3_1,8669	R.LASEEIR.K	817.441	-7e-05	2	1	45.34	0	2.92e-06	0|0	YA3-ORF16		4.53	0		0	2	MASCOT		T
	R16056_7_A3_1,8066	R.QELEAEAGGR.S	1059.51	0.00013	2	1	51.63	0	3.44e-07	0|0	YA3-ORF16		4.25	0		0	2	MASCOT		T
	R16056_7_A3_1,8248	R.QELEAEAGGR.S	1059.51	0.00147	2	1	49.1	0	6.15e-07	0|0	YA3-ORF16		4.25	0		0	2	MASCOT		T
	R16056_7_A3_1,8429	R.QELEAEAGGR.S	1059.51	-0.00623	2	1	20.5	0	0.000891	0|0	YA3-ORF16		4.25	0		0	2	MASCOT		T
	R16056_7_A3_1,20207	R.SAAEQEVIPLIR.Q	1325.74	-0.00138	2	1	60.74	0	4.22e-08	0|0	YA3-ORF16		4.53	0		0	2	MASCOT		T
	R16056_7_A3_1,20532	R.SAAEQEVIPLIR.Q	1325.74	-0.00174	2	1	67.86	0	8.18e-09	0|0	YA3-ORF16		4.53	0		0	2	MASCOT		T
	R16056_7_A3_1,12860	R.SGVINDLK.V	845.473	-2e-05	2	1	40.74	0	1.27e-05	0|0	YA3-ORF16		5.55	0		0	2	MASCOT		T
	R16056_7_A3_1,13076	R.SGVINDLK.V	845.473	0.00024	2	1	40.56	0	8.79e-06	0|0	YA3-ORF16		5.55	0		0	2	MASCOT		T
	R16056_7_A3_1,6332	R.VFSENR.A	751.373	0.00116	2	1	31.09	0	3.89e-05	0|0	YA3-ORF16		5.97	0		0	2	MASCOT		T
	R16056_7_A3_1,6497	R.VFSENR.A	751.373	0.00014	2	1	29.96	0	5.05e-05	0|0	YA3-ORF16		5.97	0		0	2	MASCOT		T
	R16056_7_A3_1,10019	R.VGPDDAAIR.S	913.474	-0.00012	2	1	58.44	0	7.16e-08	0|0	YA3-ORF16		4.21	0		0	2	MASCOT		T
	R16056_7_A3_1,10202	R.VGPDDAAIR.S	913.474	-6e-05	2	1	58.6	0	6.9e-08	0|0	YA3-ORF16		4.21	0		0	2	MASCOT		T
	R16056_7_A3_1,10389	R.VGPDDAAIR.S	913.474	0.00104	2	1	58.51	0	7.05e-08	0|0	YA3-ORF16		4.21	0		0	2	MASCOT		T
$5-1	YA3-ORF19	43	18	0.2235	82834.2	5.23
	R16056_7_A3_1,11357	K.AATTLLCK.G	877.481	-0.01157	2	1	23.81	0	0.000832	0|0	YA3-ORF19		8.27	0		0	2	MASCOT		T
	R16056_7_A3_1,11572	K.AATTLLCK.G	877.481	-0.00081	2	1	54.93	0	6.43e-07	0|0	YA3-ORF19		8.27	0		0	2	MASCOT		T
	R16056_7_A3_1,11776	K.AATTLLCK.G	877.481	0.00065	2	1	40.66	0	1.72e-05	0|0	YA3-ORF19		8.27	0		0	2	MASCOT		T
	R16056_7_A3_1,13311	K.DYFDAENR.R	1029.43	0.00029	2	1	33.66	0	2.15e-05	0|0	YA3-ORF19		4.03	0		0	2	MASCOT		T
	R16056_7_A3_1,13520	K.DYFDAENR.R	1029.43	-0.00059	2	1	36.44	0	1.13e-05	0|0	YA3-ORF19		4.03	0		0	2	MASCOT		T
	R16056_7_A3_1,13731	K.DYFDAENR.R	1029.43	-0.00165	2	1	32.95	0	2.53e-05	0|0	YA3-ORF19		4.03	0		0	2	MASCOT		T
	R16056_7_A3_1,11939	K.DYFDAENRR.I	1185.53	-0.00046	3	1	21.77	0	0.000333	0|0	YA3-ORF19		4.56	1		0	2	MASCOT		T
	R16056_7_A3_1,6001	K.FSNVSSR.V	796.395	0.00206	2	1	27.04	0	9.88e-05	0|0	YA3-ORF19		9.75	0		0	2	MASCOT		T
	R16056_7_A3_1,6167	K.FSNVSSR.V	796.395	0.00082	2	1	28.58	0	6.93e-05	0|0	YA3-ORF19		9.75	0		0	2	MASCOT		T
	R16056_7_A3_1,6343	K.FSNVSSR.V	796.395	0.0008	2	1	40.35	0	4.61e-06	0|0	YA3-ORF19		9.75	0		0	2	MASCOT		T
	R16056_7_A3_1,6511	K.FSNVSSR.V	796.395	0.00038	2	1	25.67	0	0.000136	0|0	YA3-ORF19		9.75	0		0	2	MASCOT		T
	R16056_7_A3_1,20919	K.GVSSGFFFR.H	1003.5	-0.00099	2	1	50.05	0	4.94e-07	0|0	YA3-ORF19		9.75	0		0	2	MASCOT		T
	R16056_7_A3_1,18391	K.LGTIGGVDPSSIR.F	1271.7	0.00268	2	1	26.62	0	0.000327	0|0	YA3-ORF19		5.84	0		0	2	MASCOT		T
	R16056_7_A3_1,18659	K.LGTIGGVDPSSIR.F	1271.7	0	2	1	65.44	0	1.43e-08	0|0	YA3-ORF19		5.84	0		0	2	MASCOT		T
	R16056_7_A3_1,12392	K.QFTSVSDVR.G	1038.52	0.00044	2	1	29	0	6.29e-05	0|0	YA3-ORF19		5.84	0		0	2	MASCOT		T
	R16056_7_A3_1,12576	K.QFTSVSDVR.G	1038.52	-0.0004	2	1	46.36	0	1.16e-06	0|0	YA3-ORF19		5.84	0		0	2	MASCOT		T
	R16056_7_A3_1,6070	K.SGVSGNSYR.I	926.433	-9e-05	2	1	34.76	0	1.67e-05	0|0	YA3-ORF19		8.46	0		0	2	MASCOT		T
	R16056_7_A3_1,6270	K.SGVSGNSYR.I	926.433	-9e-05	2	1	23.7	0	0.000213	0|0	YA3-ORF19		8.46	0		0	2	MASCOT		T
	R16056_7_A3_1,4231	R.FSNNR.V	637.305	-0.00017	2	1	27.97	0	0.00016	0|0	YA3-ORF19		9.75	0		0	2	MASCOT		T
	R16056_7_A3_1,18940	R.INYIFEQDNSNSK.F	1571.73	0.00031	2	1	80.24	0	4.73e-10	0|0	YA3-ORF19		4.37	0		0	2	MASCOT		T
	R16056_7_A3_1,16174	R.ISADSSLLGGR.I	1075.57	-0.00084	2	1	52.24	0	5.97e-07	0|0	YA3-ORF19		5.84	0		0	2	MASCOT		T
	R16056_7_A3_1,16382	R.ISADSSLLGGR.I	1075.57	-0.00062	2	1	56.91	0	2.04e-07	0|0	YA3-ORF19		5.84	0		0	2	MASCOT		T
	R16056_7_A3_1,16618	R.ISADSSLLGGR.I	1075.57	-0.00138	2	1	21.09	0	0.000778	0|0	YA3-ORF19		5.84	0		0	2	MASCOT		T
	R16056_7_A3_1,16508	R.ISNVSDPVLSQDAVTR.K	1700.88	0.00864	2	1	52.18	0	6.05e-07	0|0	YA3-ORF19		4.21	0		0	2	MASCOT		T
	R16056_7_A3_1,17155	R.ISNVSDPVLSQDAVTR.K	1700.88	-0.00204	3	1	67.37	0	2.75e-08	0|0	YA3-ORF19		4.21	0		0	2	MASCOT		T
	R16056_7_A3_1,17267	R.ISNVSDPVLSQDAVTR.K	1700.88	-0.00058	2	1	109.86	0	1.55e-12	0|0	YA3-ORF19		4.21	0		0	2	MASCOT		T
	R16056_7_A3_1,17373	R.ISNVSDPVLSQDAVTR.K	1700.88	-0.00033	3	1	77.35	0	2.76e-09	0|0	YA3-ORF19		4.21	0		0	2	MASCOT		T
	R16056_7_A3_1,17476	R.ISNVSDPVLSQDAVTR.K	1700.88	0.001	2	1	110.03	0	1.49e-12	0|0	YA3-ORF19		4.21	0		0	2	MASCOT		T
	R16056_7_A3_1,17693	R.ISNVSDPVLSQDAVTR.K	1700.88	0.00106	2	1	29.92	0	0.000153	0|0	YA3-ORF19		4.21	0		0	2	MASCOT		T
	R16056_7_A3_1,19553	R.LGCYGGLLGTR.V	1166.6	-0.0015	2	1	54.43	0	1.8e-07	0|0	YA3-ORF19		8.22	0		0	2	MASCOT		T
	R16056_7_A3_1,18569	R.LLGSTGAIDGNTFSGPSSK.L	1808.9	0.00463	2	1	62.92	0	5.11e-08	0|0	YA3-ORF19		5.84	0		0	2	MASCOT		T
	R16056_7_A3_1,18840	R.LLGSTGAIDGNTFSGPSSK.L	1808.9	0.00163	2	1	136.89	0	2.05e-15	0|0	YA3-ORF19		5.84	0		0	2	MASCOT		T
	R16056_7_A3_1,12009	R.NLTFK.D	622.356	0.00013	2	1	20.18	0	0.00048	0|0	YA3-ORF19		8.75	0		0	2	MASCOT		T
	R16056_7_A3_1,20396	R.SCIRPTFDEFLR.C	1540.76	-0.00123	3	1	36.6	0	3.28e-05	0|0	YA3-ORF19		5.79	0		0	2	MASCOT		T
	R16056_7_A3_1,20414	R.SCIRPTFDEFLR.C	1540.76	0.00161	2	1	34.4	0	5.45e-05	0|0	YA3-ORF19		5.79	0		0	2	MASCOT		T
	R16056_7_A3_1,15323	R.SLAAVQETDLR.N	1202.64	-0.00028	2	1	66.29	0	1.17e-08	0|0	YA3-ORF19		4.37	0		0	2	MASCOT		T
	R16056_7_A3_1,15508	R.SLAAVQETDLR.N	1202.64	0.00048	2	1	83.22	0	2.38e-10	0|0	YA3-ORF19		4.37	0		0	2	MASCOT		T
	R16056_7_A3_1,15954	R.SLAAVQETDLR.N	1202.64	-0.00048	2	1	61.71	0	3.37e-08	0|0	YA3-ORF19		4.37	0		0	2	MASCOT		T
	R16056_7_A3_1,9495	R.VSIDNVDR.R	917.469	0.00134	2	1	37.87	0	8.17e-06	0|0	YA3-ORF19		4.21	0		0	2	MASCOT		T
	R16056_7_A3_1,10797	R.VSIDNVDR.R	917.469	8e-05	2	1	72.36	0	2.9e-09	0|0	YA3-ORF19		4.21	0		0	2	MASCOT		T
	R16056_7_A3_1,10980	R.VSIDNVDR.R	917.469	-4e-05	2	1	58.4	0	7.23e-08	0|0	YA3-ORF19		4.21	0		0	2	MASCOT		T
	R16056_7_A3_1,11157	R.VSIDNVDR.R	917.469	-0.0006	2	1	22.32	0	0.000293	0|0	YA3-ORF19		4.21	0		0	2	MASCOT		T
	R16056_7_A3_1,11365	R.VSIDNVDR.R	917.469	0.00032	2	1	23.93	0	0.000202	0|0	YA3-ORF19		4.21	0		0	2	MASCOT		T
$6-1	YA3-ORF8	252	15	0.3922	35978.6	5.83
	R16056_7_A3_1,14687	K.AGIAVKDWR.Y	1015.57	-0.00342	2	1	37.84	0	1.64e-05	0|0	YA3-ORF8		8.79	1		0	2	MASCOT		T
	R16056_7_A3_1,14739	K.AGIAVKDWR.Y	1015.57	0.0001	3	1	37.62	0	8.65e-06	0|0	YA3-ORF8		8.79	1		0	2	MASCOT		T
	R16056_7_A3_1,14121	K.DLGEGDAFDASGNR.F	1423.61	-0.00016	2	1	66.33	0	1.16e-08	0|0	YA3-ORF8		3.84	0		0	2	MASCOT		T
	R16056_7_A3_1,14306	K.DLGEGDAFDASGNR.F	1423.61	8e-05	2	1	72.64	0	2.72e-09	0|0	YA3-ORF8		3.84	0		0	2	MASCOT		T
	R16056_7_A3_1,14502	K.DLGEGDAFDASGNR.F	1423.61	-0.0002	2	1	91.02	0	3.95e-11	0|0	YA3-ORF8		3.84	0		0	2	MASCOT		T
	R16056_7_A3_1,14702	K.DLGEGDAFDASGNR.F	1423.61	-0.00096	2	1	91.25	0	3.75e-11	0|0	YA3-ORF8		3.84	0		0	2	MASCOT		T
	R16056_7_A3_1,14806	K.DLGEGDAFDASGNR.F	1423.61	-0.00157	1	1	50.83	0	4.13e-07	0|0	YA3-ORF8		3.84	0		0	2	MASCOT		T
	R16056_7_A3_1,14827	K.DLGEGDAFDASGNR.F	1423.61	-0.00117	3	1	52.85	0	2.59e-07	0|0	YA3-ORF8		3.84	0		0	2	MASCOT		T
	R16056_7_A3_1,14895	K.DLGEGDAFDASGNR.F	1423.61	-0.00564	2	1	85.73	0	1.34e-10	0|0	YA3-ORF8		3.84	0		0	2	MASCOT		T
	R16056_7_A3_1,14986	K.DLGEGDAFDASGNR.F	1423.61	-0.00157	1	1	90.08	0	4.91e-11	0|0	YA3-ORF8		3.84	0		0	2	MASCOT		T
	R16056_7_A3_1,15009	K.DLGEGDAFDASGNR.F	1423.61	-0.00702	3	1	70.74	0	4.22e-09	0|0	YA3-ORF8		3.84	0		0	2	MASCOT		T
	R16056_7_A3_1,15075	K.DLGEGDAFDASGNR.F	1423.61	-0.00244	2	1	76.42	0	1.14e-09	0|0	YA3-ORF8		3.84	0		0	2	MASCOT		T
	R16056_7_A3_1,17406	K.DLGEGDAFDASGNR.F	1423.61	0.00022	2	1	41.34	0	3.67e-06	0|0	YA3-ORF8		3.84	0		0	2	MASCOT		T
	R16056_7_A3_1,18185	K.DLGEGDAFDASGNR.F	1423.61	-0.00534	2	1	31.42	0	3.61e-05	0|0	YA3-ORF8		3.84	0		0	2	MASCOT		T
	R16056_7_A3_1,18441	K.DLGEGDAFDASGNR.F	1423.61	-0.00012	2	1	49.35	0	5.81e-07	0|0	YA3-ORF8		3.84	0		0	2	MASCOT		T
	R16056_7_A3_1,19061	K.DLGEGDAFDASGNR.F	1423.61	-0.0043	2	1	36.99	0	1e-05	0|0	YA3-ORF8		3.84	0		0	2	MASCOT		T
	R16056_7_A3_1,19968	K.DLGEGDAFDASGNR.F	1423.61	-0.00164	2	1	38.76	0	6.65e-06	0|0	YA3-ORF8		3.84	0		0	2	MASCOT		T
	R16056_7_A3_1,21523	K.DLGEGDAFDASGNR.F	1423.61	0.00024	2	1	62.37	0	2.9e-08	0|0	YA3-ORF8		3.84	0		0	2	MASCOT		T
	R16056_7_A3_1,21760	K.DLGEGDAFDASGNR.F	1423.61	-0.0043	2	1	67.58	0	8.73e-09	0|0	YA3-ORF8		3.84	0		0	2	MASCOT		T
	R16056_7_A3_1,22196	K.DLGEGDAFDASGNR.F	1423.61	-0.0043	2	1	33.85	0	2.06e-05	0|0	YA3-ORF8		3.84	0		0	2	MASCOT		T
	R16056_7_A3_1,22404	K.DLGEGDAFDASGNR.F	1423.61	0.00128	2	1	36.19	0	1.2e-05	0|0	YA3-ORF8		3.84	0		0	2	MASCOT		T
	R16056_7_A3_1,5290	K.GSQAGLVHK.D	896.495	0.00032	2	1	30.29	0	4.68e-05	0|0	YA3-ORF8		8.76	0		0	2	MASCOT		T
	R16056_7_A3_1,5421	K.GSQAGLVHK.D	896.495	0.00022	2	1	32.53	0	2.79e-05	0|0	YA3-ORF8		8.76	0		0	2	MASCOT		T
	R16056_7_A3_1,5582	K.GSQAGLVHK.D	896.495	0.00012	2	1	34.21	0	1.9e-05	0|0	YA3-ORF8		8.76	0		0	2	MASCOT		T
	R16056_7_A3_1,5731	K.GSQAGLVHK.D	896.495	0.00028	2	1	22.48	0	0.000282	0|0	YA3-ORF8		8.76	0		0	2	MASCOT		T
	R16056_7_A3_1,6099	K.LNSGVPPSK.S	898.499	0.00011	2	1	58.73	0	6.7e-08	0|0	YA3-ORF8		8.75	0		0	2	MASCOT		T
	R16056_7_A3_1,6266	K.LNSGVPPSK.S	898.499	-0.00025	2	1	58.8	0	6.59e-08	0|0	YA3-ORF8		8.75	0		0	2	MASCOT		T
	R16056_7_A3_1,6438	K.LNSGVPPSK.S	898.499	0.00015	2	1	58.51	0	7.05e-08	0|0	YA3-ORF8		8.75	0		0	2	MASCOT		T
	R16056_7_A3_1,6600	K.LNSGVPPSK.S	898.499	3e-05	2	1	58.85	0	6.52e-08	0|0	YA3-ORF8		8.75	0		0	2	MASCOT		T
	R16056_7_A3_1,6753	K.LNSGVPPSK.S	898.499	9e-05	2	1	58.61	0	6.89e-08	0|0	YA3-ORF8		8.75	0		0	2	MASCOT		T
	R16056_7_A3_1,6915	K.LNSGVPPSK.S	898.499	7e-05	2	1	58.65	0	6.82e-08	0|0	YA3-ORF8		8.75	0		0	2	MASCOT		T
	R16056_7_A3_1,7096	K.LNSGVPPSK.S	898.499	0.00011	2	1	58.67	0	6.79e-08	0|0	YA3-ORF8		8.75	0		0	2	MASCOT		T
	R16056_7_A3_1,7294	K.LNSGVPPSK.S	898.499	0.00013	2	1	47.9	0	8.11e-07	0|0	YA3-ORF8		8.75	0		0	2	MASCOT		T
	R16056_7_A3_1,7458	K.LNSGVPPSK.S	898.499	5e-05	2	1	45.62	0	1.37e-06	0|0	YA3-ORF8		8.75	0		0	2	MASCOT		T
	R16056_7_A3_1,7635	K.LNSGVPPSK.S	898.499	0.00021	2	1	58.77	0	6.64e-08	0|0	YA3-ORF8		8.75	0		0	2	MASCOT		T
	R16056_7_A3_1,7798	K.LNSGVPPSK.S	898.499	-0.00025	2	1	58.73	0	6.7e-08	0|0	YA3-ORF8		8.75	0		0	2	MASCOT		T
	R16056_7_A3_1,7971	K.LNSGVPPSK.S	898.499	0.00015	2	1	42.92	0	2.55e-06	0|0	YA3-ORF8		8.75	0		0	2	MASCOT		T
	R16056_7_A3_1,8150	K.LNSGVPPSK.S	898.499	0.00167	2	1	58.78	0	6.62e-08	0|0	YA3-ORF8		8.75	0		0	2	MASCOT		T
	R16056_7_A3_1,8340	K.LNSGVPPSK.S	898.499	0.00031	2	1	44.66	0	1.71e-06	0|0	YA3-ORF8		8.75	0		0	2	MASCOT		T
	R16056_7_A3_1,8522	K.LNSGVPPSK.S	898.499	0.00023	2	1	58.6	0	6.9e-08	0|0	YA3-ORF8		8.75	0		0	2	MASCOT		T
	R16056_7_A3_1,8710	K.LNSGVPPSK.S	898.499	0.00031	2	1	48.86	0	6.5e-07	0|0	YA3-ORF8		8.75	0		0	2	MASCOT		T
	R16056_7_A3_1,8897	K.LNSGVPPSK.S	898.499	0.00013	2	1	58.44	0	7.16e-08	0|0	YA3-ORF8		8.75	0		0	2	MASCOT		T
	R16056_7_A3_1,9075	K.LNSGVPPSK.S	898.499	9e-05	2	1	58.7	0	6.74e-08	0|0	YA3-ORF8		8.75	0		0	2	MASCOT		T
	R16056_7_A3_1,9233	K.LNSGVPPSK.S	898.499	0.00029	2	1	58.74	0	6.68e-08	0|0	YA3-ORF8		8.75	0		0	2	MASCOT		T
	R16056_7_A3_1,9417	K.LNSGVPPSK.S	898.499	0.00023	2	1	58.73	0	6.7e-08	0|0	YA3-ORF8		8.75	0		0	2	MASCOT		T
	R16056_7_A3_1,9593	K.LNSGVPPSK.S	898.499	0.00017	2	1	58.81	0	6.58e-08	0|0	YA3-ORF8		8.75	0		0	2	MASCOT		T
	R16056_7_A3_1,9795	K.LNSGVPPSK.S	898.499	-0.00145	2	1	22.96	0	0.000253	0|0	YA3-ORF8		8.75	0		0	2	MASCOT		T
	R16056_7_A3_1,18011	K.STTAQVDEACGILEAR.G	1720.82	-0.00842	3	1	73.77	0	6.3e-09	0|0	YA3-ORF8		4.14	0		0	2	MASCOT		T
	R16056_7_A3_1,18123	K.STTAQVDEACGILEAR.G	1720.82	0.00073	2	1	92.28	0	8.87e-11	0|0	YA3-ORF8		4.14	0		0	2	MASCOT		T
	R16056_7_A3_1,19223	K.STTAQVDEACGILEAR.G	1720.82	-0.00035	3	1	90.17	0	1.44e-10	0|0	YA3-ORF8		4.14	0		0	2	MASCOT		T
	R16056_7_A3_1,19268	K.STTAQVDEACGILEAR.G	1720.82	-0.0157	2	1	107.33	0	2.77e-12	0|0	YA3-ORF8		4.14	0		0	2	MASCOT		T
	R16056_7_A3_1,19564	K.STTAQVDEACGILEAR.G	1720.82	0.00052	2	1	115.35	0	4.38e-13	0|0	YA3-ORF8		4.14	0		0	2	MASCOT		T
	R16056_7_A3_1,19943	K.STTAQVDEACGILEAR.G	1720.82	0.00121	2	1	50.65	0	1.29e-06	0|0	YA3-ORF8		4.14	0		0	2	MASCOT		T
	R16056_7_A3_1,20260	K.STTAQVDEACGILEAR.G	1720.82	0.0043	2	1	68.92	0	1.28e-08	0|0	YA3-ORF8		4.14	0		0	2	MASCOT		T
	R16056_7_A3_1,20574	K.STTAQVDEACGILEAR.G	1720.82	0.00098	2	1	66.49	0	3.37e-08	0|0	YA3-ORF8		4.14	0		0	2	MASCOT		T
	R16056_7_A3_1,20978	M.ATIGNTVPTLLDVAK.R	1512.86	0.0018	2	1	86.51	0	1.12e-10	0|0	YA3-ORF8		5.88	0		0	2	MASCOT		T
	R16056_7_A3_1,7903	R.AFM*EAM*NQAM*QR.G	1475.61	0.00031	2	1	58.64	0	6.84e-08	0|0	YA3-ORF8		6.05	0	15.994919 Oxidation (M)	0	2	MASCOT		T
	R16056_7_A3_1,8081	R.AFM*EAM*NQAM*QR.G	1475.61	0.00025	2	1	42.79	0	2.63e-06	0|0	YA3-ORF8		6.05	0	15.994919 Oxidation (M)	0	2	MASCOT		T
	R16056_7_A3_1,10587	R.AFM*EAM*NQAMQR.G	1459.61	0.00069	2	1	72.04	0	3.13e-09	0|0	YA3-ORF8		6.05	0	15.994919 Oxidation (M)	0	2	MASCOT		T
	R16056_7_A3_1,10674	R.AFM*EAM*NQAMQR.G	1459.61	-2e-05	3	1	45.07	0	1.56e-06	0|0	YA3-ORF8		6.05	0	15.994919 Oxidation (M)	0	2	MASCOT		T
	R16056_7_A3_1,10763	R.AFM*EAM*NQAMQR.G	1459.61	0.00039	2	1	71.82	0	3.29e-09	0|0	YA3-ORF8		6.05	0	15.994919 Oxidation (M)	0	2	MASCOT		T
	R16056_7_A3_1,13758	R.AFM*EAM*NQAMQR.G	1459.61	0.00227	2	1	22.48	0	0.000282	0|0	YA3-ORF8		6.05	0	15.994919 Oxidation (M)	0	2	MASCOT		T
	R16056_7_A3_1,13956	R.AFM*EAM*NQAMQR.G	1459.61	0.00015	2	1	44.65	0	1.71e-06	0|0	YA3-ORF8		6.05	0	15.994919 Oxidation (M)	0	2	MASCOT		T
	R16056_7_A3_1,19770	R.AFM*EAM*NQAMQR.G	1459.61	0.00067	2	1	24.17	0	0.000191	0|0	YA3-ORF8		6.05	0	15.994919 Oxidation (M)	0	2	MASCOT		T
	R16056_7_A3_1,10955	R.AFM*EAMNQAM*QR.G	1459.61	-0.00134	3	1	20.94	0	0.000403	0|0	YA3-ORF8		6.05	0	15.994919 Oxidation (M)	0	2	MASCOT		T
	R16056_7_A3_1,11933	R.AFM*EAMNQAM*QR.G	1459.61	0.00039	2	1	57.66	0	8.57e-08	0|0	YA3-ORF8		6.05	0	15.994919 Oxidation (M)	0	2	MASCOT		T
	R16056_7_A3_1,12096	R.AFM*EAMNQAM*QR.G	1459.61	-0.00281	3	1	26.43	0	0.000114	0|0	YA3-ORF8		6.05	0	15.994919 Oxidation (M)	0	2	MASCOT		T
	R16056_7_A3_1,12134	R.AFM*EAMNQAM*QR.G	1459.61	0.00053	2	1	65.57	0	1.39e-08	0|0	YA3-ORF8		6.05	0	15.994919 Oxidation (M)	0	2	MASCOT		T
	R16056_7_A3_1,12320	R.AFM*EAMNQAM*QR.G	1459.61	-0.00093	2	1	44.3	0	1.86e-06	0|0	YA3-ORF8		6.05	0	15.994919 Oxidation (M)	0	2	MASCOT		T
	R16056_7_A3_1,13545	R.AFM*EAMNQAM*QR.G	1459.61	0.00107	2	1	23.29	0	0.000234	0|0	YA3-ORF8		6.05	0	15.994919 Oxidation (M)	0	2	MASCOT		T
	R16056_7_A3_1,14748	R.AFM*EAMNQAM*QR.G ! R.AFM*EAM*NQAMQR.G	1459.61	-0.00181	2	1	22.02	0	0.000314	0|0	YA3-ORF8		6.05	0	15.994919 Oxidation (M)	0	2	MASCOT		T
	R16056_7_A3_1,15046	R.AFM*EAMNQAM*QR.G	1459.61	-0.00411	2	1	50.97	0	4e-07	0|0	YA3-ORF8		6.05	0	15.994919 Oxidation (M)	0	2	MASCOT		T
	R16056_7_A3_1,15250	R.AFM*EAMNQAM*QR.G	1459.61	-9e-05	2	1	48.55	0	6.98e-07	0|0	YA3-ORF8		6.05	0	15.994919 Oxidation (M)	0	2	MASCOT		T
	R16056_7_A3_1,15439	R.AFM*EAMNQAM*QR.G	1459.61	0.00457	2	1	26.47	0	0.000113	0|0	YA3-ORF8		6.05	0	15.994919 Oxidation (M)	0	2	MASCOT		T
	R16056_7_A3_1,15632	R.AFM*EAMNQAM*QR.G	1459.61	-9e-05	2	1	22.28	0	0.000296	0|0	YA3-ORF8		6.05	0	15.994919 Oxidation (M)	0	2	MASCOT		T
	R16056_7_A3_1,15848	R.AFM*EAMNQAM*QR.G	1459.61	0.00413	2	1	47.27	0	9.37e-07	0|0	YA3-ORF8		6.05	0	15.994919 Oxidation (M)	0	2	MASCOT		T
	R16056_7_A3_1,16055	R.AFM*EAMNQAM*QR.G	1459.61	0.00027	2	1	44.62	0	1.73e-06	0|0	YA3-ORF8		6.05	0	15.994919 Oxidation (M)	0	2	MASCOT		T
	R16056_7_A3_1,16272	R.AFM*EAMNQAM*QR.G	1459.61	0.00131	2	1	69.94	0	5.07e-09	0|0	YA3-ORF8		6.05	0	15.994919 Oxidation (M)	0	2	MASCOT		T
	R16056_7_A3_1,16487	R.AFM*EAMNQAM*QR.G	1459.61	0.00053	2	1	42.89	0	2.57e-06	0|0	YA3-ORF8		6.05	0	15.994919 Oxidation (M)	0	2	MASCOT		T
	R16056_7_A3_1,16682	R.AFM*EAMNQAM*QR.G	1459.61	0.00137	2	1	37.83	0	8.24e-06	0|0	YA3-ORF8		6.05	0	15.994919 Oxidation (M)	0	2	MASCOT		T
	R16056_7_A3_1,16897	R.AFM*EAMNQAM*QR.G	1459.61	-9e-05	2	1	34.56	0	1.75e-05	0|0	YA3-ORF8		6.05	0	15.994919 Oxidation (M)	0	2	MASCOT		T
	R16056_7_A3_1,16018	R.AFM*EAMNQAMQR.G	1443.62	-0.00773	3	1	44.58	0	1.74e-06	0|0	YA3-ORF8		6.05	0	15.994919 Oxidation (M)	0	2	MASCOT		T
	R16056_7_A3_1,16100	R.AFM*EAMNQAMQR.G	1443.62	2e-05	2	1	74.94	0	1.6e-09	0|0	YA3-ORF8		6.05	0	15.994919 Oxidation (M)	0	2	MASCOT		T
	R16056_7_A3_1,16233	R.AFM*EAMNQAMQR.G	1443.62	-0.00032	3	1	58.86	0	6.5e-08	0|0	YA3-ORF8		6.05	0	15.994919 Oxidation (M)	0	2	MASCOT		T
	R16056_7_A3_1,16314	R.AFM*EAMNQAMQR.G	1443.62	0.00046	2	1	74.45	0	1.79e-09	0|0	YA3-ORF8		6.05	0	15.994919 Oxidation (M)	0	2	MASCOT		T
	R16056_7_A3_1,16438	R.AFM*EAMNQAMQR.G	1443.62	-0.00035	3	1	49.84	0	5.19e-07	0|0	YA3-ORF8		6.05	0	15.994919 Oxidation (M)	0	2	MASCOT		T
	R16056_7_A3_1,16528	R.AFM*EAMNQAMQR.G	1443.62	0.00046	2	1	73.01	0	2.5e-09	0|0	YA3-ORF8		6.05	0	15.994919 Oxidation (M)	0	2	MASCOT		T
	R16056_7_A3_1,16647	R.AFM*EAMNQAMQR.G	1443.62	-0.00773	3	1	20.18	0	0.00048	0|0	YA3-ORF8		6.05	0	15.994919 Oxidation (M)	0	2	MASCOT		T
	R16056_7_A3_1,10942	R.AFMEAM*NQAM*QR.G	1459.61	0.00079	2	1	53.19	0	2.4e-07	0|0	YA3-ORF8		6.05	0	15.994919 Oxidation (M)	0	2	MASCOT		T
	R16056_7_A3_1,11119	R.AFMEAM*NQAM*QR.G	1459.61	0.00043	2	1	61.7	0	3.38e-08	0|0	YA3-ORF8		6.05	0	15.994919 Oxidation (M)	0	2	MASCOT		T
	R16056_7_A3_1,11131	R.AFMEAM*NQAM*QR.G	1459.61	-0.00281	3	1	31.9	0	3.23e-05	0|0	YA3-ORF8		6.05	0	15.994919 Oxidation (M)	0	2	MASCOT		T
	R16056_7_A3_1,11328	R.AFMEAM*NQAM*QR.G	1459.61	0.00051	2	1	52.31	0	2.94e-07	0|0	YA3-ORF8		6.05	0	15.994919 Oxidation (M)	0	2	MASCOT		T
	R16056_7_A3_1,18475	R.AFMEAM*NQAM*QR.G	1459.61	-9e-05	2	1	21.63	0	0.000344	0|0	YA3-ORF8		6.05	0	15.994919 Oxidation (M)	0	2	MASCOT		T
	R16056_7_A3_1,13806	R.AFMEAM*NQAMQR.G	1443.62	0.005	2	1	38.15	0	7.66e-06	0|0	YA3-ORF8		6.05	0	15.994919 Oxidation (M)	0	2	MASCOT		T
	R16056_7_A3_1,13888	R.AFMEAM*NQAMQR.G	1443.62	0.00052	3	1	27.23	0	9.46e-05	0|0	YA3-ORF8		6.05	0	15.994919 Oxidation (M)	0	2	MASCOT		T
	R16056_7_A3_1,14001	R.AFMEAM*NQAMQR.G	1443.62	-0.00034	2	1	62.76	0	2.65e-08	0|0	YA3-ORF8		6.05	0	15.994919 Oxidation (M)	0	2	MASCOT		T
	R16056_7_A3_1,14088	R.AFMEAM*NQAMQR.G	1443.62	0.00016	3	1	55.6	0	1.38e-07	0|0	YA3-ORF8		6.05	0	15.994919 Oxidation (M)	0	2	MASCOT		T
	R16056_7_A3_1,14188	R.AFMEAM*NQAMQR.G	1443.62	0.00056	2	1	58.52	0	7.03e-08	0|0	YA3-ORF8		6.05	0	15.994919 Oxidation (M)	0	2	MASCOT		T
	R16056_7_A3_1,14377	R.AFMEAM*NQAMQR.G	1443.62	-0.00059	2	1	71.44	0	3.59e-09	0|0	YA3-ORF8		6.05	0	15.994919 Oxidation (M)	0	2	MASCOT		T
	R16056_7_A3_1,18991	R.AFMEAM*NQAMQR.G	1443.62	0.005	2	1	37.09	0	9.77e-06	0|0	YA3-ORF8		6.05	0	15.994919 Oxidation (M)	0	2	MASCOT		T
	R16056_7_A3_1,19288	R.AFMEAM*NQAMQR.G	1443.62	0.00203	2	1	55.23	0	1.5e-07	0|0	YA3-ORF8		6.05	0	15.994919 Oxidation (M)	0	2	MASCOT		T
	R16056_7_A3_1,19582	R.AFMEAM*NQAMQR.G	1443.62	0.00176	2	1	54.82	0	1.65e-07	0|0	YA3-ORF8		6.05	0	15.994919 Oxidation (M)	0	2	MASCOT		T
	R16056_7_A3_1,16720	R.AFMEAMNQAM*QR.G	1443.62	0.00077	2	1	67.05	0	9.86e-09	0|0	YA3-ORF8		6.05	0	15.994919 Oxidation (M)	0	2	MASCOT		T
	R16056_7_A3_1,16853	R.AFMEAMNQAM*QR.G	1443.62	1e-05	3	1	51.21	0	3.78e-07	0|0	YA3-ORF8		6.05	0	15.994919 Oxidation (M)	0	2	MASCOT		T
	R16056_7_A3_1,16939	R.AFMEAMNQAM*QR.G	1443.62	0.0003	2	1	58.55	0	6.98e-08	0|0	YA3-ORF8		6.05	0	15.994919 Oxidation (M)	0	2	MASCOT		T
	R16056_7_A3_1,17148	R.AFMEAMNQAM*QR.G	1443.62	0.00068	2	1	63.22	0	2.38e-08	0|0	YA3-ORF8		6.05	0	15.994919 Oxidation (M)	0	2	MASCOT		T
	R16056_7_A3_1,17369	R.AFMEAMNQAM*QR.G	1443.62	0.0012	2	1	20.58	0	0.000437	0|0	YA3-ORF8		6.05	0	15.994919 Oxidation (M)	0	2	MASCOT		T
	R16056_7_A3_1,19727	R.AFMEAMNQAMQR.G	1427.62	0.00048	2	1	69.55	0	1.66e-08	0|0	YA3-ORF8		6.05	0		0	2	MASCOT		T
	R16056_7_A3_1,19765	R.AFMEAMNQAMQR.G	1427.62	-0.01265	3	1	70.77	0	1.68e-08	0|0	YA3-ORF8		6.05	0		0	2	MASCOT		T
	R16056_7_A3_1,20051	R.AFMEAMNQAMQR.G	1427.62	-8e-05	2	1	79	0	1.89e-09	0|0	YA3-ORF8		6.05	0		0	2	MASCOT		T
	R16056_7_A3_1,15477	R.ALM*DQYQWK.A	1198.56	0.00338	2	1	36.44	0	2.27e-05	0|0	YA3-ORF8		5.88	0	15.994919 Oxidation (M)	0	2	MASCOT		T
	R16056_7_A3_1,16315	R.ALM*DQYQWK.A	1198.56	-0.00128	2	1	42.21	0	6.01e-06	0|0	YA3-ORF8		5.88	0	15.994919 Oxidation (M)	0	2	MASCOT		T
	R16056_7_A3_1,16531	R.ALM*DQYQWK.A	1198.56	-8e-05	2	1	37.99	0	1.59e-05	0|0	YA3-ORF8		5.88	0	15.994919 Oxidation (M)	0	2	MASCOT		T
	R16056_7_A3_1,16725	R.ALM*DQYQWK.A	1198.56	-0.00038	2	1	30.12	0	9.73e-05	0|0	YA3-ORF8		5.88	0	15.994919 Oxidation (M)	0	2	MASCOT		T
	R16056_7_A3_1,16944	R.ALM*DQYQWK.A	1198.56	0.0028	2	1	21.59	0	0.000693	0|0	YA3-ORF8		5.88	0	15.994919 Oxidation (M)	0	2	MASCOT		T
	R16056_7_A3_1,18919	R.ALM*DQYQWK.A	1198.56	-0.00058	2	1	38.07	0	1.56e-05	0|0	YA3-ORF8		5.88	0	15.994919 Oxidation (M)	0	2	MASCOT		T
	R16056_7_A3_1,19216	R.ALM*DQYQWK.A	1198.56	0.00132	2	1	37.92	0	1.61e-05	0|0	YA3-ORF8		5.88	0	15.994919 Oxidation (M)	0	2	MASCOT		T
	R16056_7_A3_1,19124	R.ALMDQYQWK.A	1182.56	-0.00392	2	1	37.89	0	1.63e-05	0|0	YA3-ORF8		5.88	0		0	2	MASCOT		T
	R16056_7_A3_1,19479	R.ALMDQYQWK.A	1182.56	0.00132	2	1	34.61	0	3.46e-05	0|0	YA3-ORF8		5.88	0		0	2	MASCOT		T
	R16056_7_A3_1,19787	R.ALMDQYQWK.A	1182.56	2e-05	2	1	37.86	0	1.64e-05	0|0	YA3-ORF8		5.88	0		0	2	MASCOT		T
	R16056_7_A3_1,20103	R.ALMDQYQWK.A	1182.56	0.00846	2	1	22.46	0	0.000568	0|0	YA3-ORF8		5.88	0		0	2	MASCOT		T
	R16056_7_A3_1,19002	R.IANIDVTTLTK.N	1188.68	2e-05	2	1	62.74	0	2.66e-08	0|0	YA3-ORF8		5.84	0		0	2	MASCOT		T
	R16056_7_A3_1,19048	R.IANIDVTTLTK.N	1188.68	0.00028	3	1	37.56	0	8.77e-06	0|0	YA3-ORF8		5.84	0		0	2	MASCOT		T
	R16056_7_A3_1,19306	R.IANIDVTTLTK.N	1188.68	-0.00042	2	1	59.62	0	5.46e-08	0|0	YA3-ORF8		5.84	0		0	2	MASCOT		T
	R16056_7_A3_1,19648	R.IANIDVTTLTK.N	1188.68	0.00178	2	1	45.82	0	1.31e-06	0|0	YA3-ORF8		5.84	0		0	2	MASCOT		T
	R16056_7_A3_1,19963	R.IANIDVTTLTK.N	1188.68	-0.0093	2	1	40.96	0	4.01e-06	0|0	YA3-ORF8		5.84	0		0	2	MASCOT		T
	R16056_7_A3_1,20286	R.IANIDVTTLTK.N	1188.68	-0.00154	2	1	46.79	0	1.05e-06	0|0	YA3-ORF8		5.84	0		0	2	MASCOT		T
	R16056_7_A3_1,20611	R.IANIDVTTLTK.N	1188.68	-0.00182	2	1	20.87	0	0.000409	0|0	YA3-ORF8		5.84	0		0	2	MASCOT		T
	R16056_7_A3_1,5083	R.KLNSGVPPSK.S	1026.59	-0.00022	2	1	28.13	0	7.69e-05	0|0	YA3-ORF8		10	1		0	2	MASCOT		T
	R16056_7_A3_1,5359	R.KLNSGVPPSK.S	1026.59	0.00148	2	1	38.01	0	7.91e-06	0|0	YA3-ORF8		10	1		0	2	MASCOT		T
	R16056_7_A3_1,5387	R.KLNSGVPPSK.S	1026.59	-0.00124	3	1	22.63	0	0.000273	0|0	YA3-ORF8		10	1		0	2	MASCOT		T
	R16056_7_A3_1,5556	R.KLNSGVPPSK.S	1026.59	0.00044	3	1	32.88	0	2.58e-05	0|0	YA3-ORF8		10	1		0	2	MASCOT		T
	R16056_7_A3_1,5648	R.KLNSGVPPSK.S	1026.59	-0.0009	2	1	58.91	0	6.43e-08	0|0	YA3-ORF8		10	1		0	2	MASCOT		T
	R16056_7_A3_1,5806	R.KLNSGVPPSK.S	1026.59	-0.00062	2	1	55.9	0	1.29e-07	0|0	YA3-ORF8		10	1		0	2	MASCOT		T
	R16056_7_A3_1,5974	R.KLNSGVPPSK.S	1026.59	-6e-05	2	1	56.56	0	1.1e-07	0|0	YA3-ORF8		10	1		0	2	MASCOT		T
	R16056_7_A3_1,6041	R.KLNSGVPPSK.S	1026.59	0.00137	3	1	26.37	0	0.000115	0|0	YA3-ORF8		10	1		0	2	MASCOT		T
	R16056_7_A3_1,6141	R.KLNSGVPPSK.S	1026.59	0.0009	2	1	54.04	0	1.97e-07	0|0	YA3-ORF8		10	1		0	2	MASCOT		T
	R16056_7_A3_1,6207	R.KLNSGVPPSK.S	1026.59	0.0008	3	1	27.91	0	8.09e-05	0|0	YA3-ORF8		10	1		0	2	MASCOT		T
	R16056_7_A3_1,6314	R.KLNSGVPPSK.S	1026.59	-8e-05	2	1	54.64	0	1.72e-07	0|0	YA3-ORF8		10	1		0	2	MASCOT		T
	R16056_7_A3_1,6481	R.KLNSGVPPSK.S	1026.59	8e-05	2	1	54.97	0	1.59e-07	0|0	YA3-ORF8		10	1		0	2	MASCOT		T
	R16056_7_A3_1,6542	R.KLNSGVPPSK.S	1026.59	2e-05	3	1	26.69	0	0.000107	0|0	YA3-ORF8		10	1		0	2	MASCOT		T
	R16056_7_A3_1,6639	R.KLNSGVPPSK.S	1026.59	-0.00024	2	1	62.7	0	2.69e-08	0|0	YA3-ORF8		10	1		0	2	MASCOT		T
	R16056_7_A3_1,6694	R.KLNSGVPPSK.S	1026.59	0.00062	3	1	25.95	0	0.000127	0|0	YA3-ORF8		10	1		0	2	MASCOT		T
	R16056_7_A3_1,6792	R.KLNSGVPPSK.S	1026.59	-0.00012	2	1	68.78	0	6.62e-09	0|0	YA3-ORF8		10	1		0	2	MASCOT		T
	R16056_7_A3_1,6852	R.KLNSGVPPSK.S	1026.59	0.00053	3	1	25.07	0	0.000156	0|0	YA3-ORF8		10	1		0	2	MASCOT		T
	R16056_7_A3_1,6975	R.KLNSGVPPSK.S	1026.59	-0.00268	2	1	52.03	0	3.13e-07	0|0	YA3-ORF8		10	1		0	2	MASCOT		T
	R16056_7_A3_1,7038	R.KLNSGVPPSK.S	1026.59	-0.00124	3	1	24.38	0	0.000182	0|0	YA3-ORF8		10	1		0	2	MASCOT		T
	R16056_7_A3_1,7092	R.KLNSGVPPSK.S	1026.59	-0.00148	2	1	39.87	0	5.15e-06	0|0	YA3-ORF8		10	1		0	2	MASCOT		T
	R16056_7_A3_1,7149	R.KLNSGVPPSK.S	1026.59	-0.00112	2	1	58.18	0	7.6e-08	0|0	YA3-ORF8		10	1		0	2	MASCOT		T
	R16056_7_A3_1,7229	R.KLNSGVPPSK.S	1026.59	0.00032	3	1	24.75	0	0.000167	0|0	YA3-ORF8		10	1		0	2	MASCOT		T
	R16056_7_A3_1,7343	R.KLNSGVPPSK.S	1026.59	-0.00058	2	1	58.79	0	6.61e-08	0|0	YA3-ORF8		10	1		0	2	MASCOT		T
	R16056_7_A3_1,7412	R.KLNSGVPPSK.S	1026.59	-0.0001	3	1	26.29	0	0.000117	0|0	YA3-ORF8		10	1		0	2	MASCOT		T
	R16056_7_A3_1,7503	R.KLNSGVPPSK.S	1026.59	-0.00022	2	1	53.03	0	2.49e-07	0|0	YA3-ORF8		10	1		0	2	MASCOT		T
	R16056_7_A3_1,7572	R.KLNSGVPPSK.S	1026.59	0.00038	3	1	32.85	0	2.59e-05	0|0	YA3-ORF8		10	1		0	2	MASCOT		T
	R16056_7_A3_1,7681	R.KLNSGVPPSK.S	1026.59	0.0006	2	1	62.07	0	3.1e-08	0|0	YA3-ORF8		10	1		0	2	MASCOT		T
	R16056_7_A3_1,7747	R.KLNSGVPPSK.S	1026.59	-0.00124	3	1	32.78	0	2.64e-05	0|0	YA3-ORF8		10	1		0	2	MASCOT		T
	R16056_7_A3_1,7848	R.KLNSGVPPSK.S	1026.59	0.00032	2	1	60.82	0	4.14e-08	0|0	YA3-ORF8		10	1		0	2	MASCOT		T
	R16056_7_A3_1,7918	R.KLNSGVPPSK.S	1026.59	0.00014	3	1	24.74	0	0.000168	0|0	YA3-ORF8		10	1		0	2	MASCOT		T
	R16056_7_A3_1,8023	R.KLNSGVPPSK.S	1026.59	-4e-05	2	1	64.51	0	1.77e-08	0|0	YA3-ORF8		10	1		0	2	MASCOT		T
	R16056_7_A3_1,8100	R.KLNSGVPPSK.S	1026.59	0.00092	3	1	34.65	0	1.71e-05	0|0	YA3-ORF8		10	1		0	2	MASCOT		T
	R16056_7_A3_1,8202	R.KLNSGVPPSK.S	1026.59	0.00094	2	1	58.68	0	6.78e-08	0|0	YA3-ORF8		10	1		0	2	MASCOT		T
	R16056_7_A3_1,8282	R.KLNSGVPPSK.S	1026.59	0.00086	3	1	27.12	0	9.7e-05	0|0	YA3-ORF8		10	1		0	2	MASCOT		T
	R16056_7_A3_1,8386	R.KLNSGVPPSK.S	1026.59	-0.00058	2	1	53.21	0	2.39e-07	0|0	YA3-ORF8		10	1		0	2	MASCOT		T
	R16056_7_A3_1,8460	R.KLNSGVPPSK.S	1026.59	0.00044	3	1	34.45	0	1.79e-05	0|0	YA3-ORF8		10	1		0	2	MASCOT		T
	R16056_7_A3_1,8571	R.KLNSGVPPSK.S	1026.59	-0.00078	2	1	50.49	0	4.47e-07	0|0	YA3-ORF8		10	1		0	2	MASCOT		T
	R16056_7_A3_1,8650	R.KLNSGVPPSK.S	1026.59	0.00017	3	1	31.49	0	3.55e-05	0|0	YA3-ORF8		10	1		0	2	MASCOT		T
	R16056_7_A3_1,3456	R.RQTVNK.V	745.432	0.00012	2	1	26.12	0	0.000367	0|0	YA3-ORF8		11	1		0	2	MASCOT		T
	R16056_7_A3_1,12189	R.RVDAILNTEAR.V	1257.69	0.00016	3	1	33.07	0	7.4e-05	0|0	YA3-ORF8		6.07	1		0	2	MASCOT		T
	R16056_7_A3_1,12268	R.RVDAILNTEAR.V	1257.69	0.00012	2	1	31.34	0	0.00011	0|0	YA3-ORF8		6.07	1		0	2	MASCOT		T
	R16056_7_A3_1,12892	R.RVDAILNTEAR.V	1257.69	0.0055	3	1	37.4	0	2.73e-05	0|0	YA3-ORF8		6.07	1		0	2	MASCOT		T
	R16056_7_A3_1,13059	R.RVDAILNTEAR.V	1257.69	-0.00152	2	1	81.47	0	1.07e-09	0|0	YA3-ORF8		6.07	1		0	2	MASCOT		T
	R16056_7_A3_1,13110	R.RVDAILNTEAR.V	1257.69	-0.00131	3	1	46.72	0	3.19e-06	0|0	YA3-ORF8		6.07	1		0	2	MASCOT		T
	R16056_7_A3_1,13149	R.RVDAILNTEAR.V	1257.69	0.00095	1	1	28.89	0	0.000194	0|0	YA3-ORF8		6.07	1		0	2	MASCOT		T
	R16056_7_A3_1,13276	R.RVDAILNTEAR.V	1257.69	-0.0005	2	1	65.38	0	4.35e-08	0|0	YA3-ORF8		6.07	1		0	2	MASCOT		T
	R16056_7_A3_1,13320	R.RVDAILNTEAR.V	1257.69	-0.00014	3	1	41.62	0	1.03e-05	0|0	YA3-ORF8		6.07	1		0	2	MASCOT		T
	R16056_7_A3_1,13486	R.RVDAILNTEAR.V	1257.69	0.00052	2	1	70.65	0	1.29e-08	0|0	YA3-ORF8		6.07	1		0	2	MASCOT		T
	R16056_7_A3_1,13533	R.RVDAILNTEAR.V	1257.69	0.00031	3	1	43.27	0	7.06e-06	0|0	YA3-ORF8		6.07	1		0	2	MASCOT		T
	R16056_7_A3_1,13698	R.RVDAILNTEAR.V	1257.69	-0.00026	2	1	66.25	0	3.56e-08	0|0	YA3-ORF8		6.07	1		0	2	MASCOT		T
	R16056_7_A3_1,13746	R.RVDAILNTEAR.V	1257.69	0.00022	3	1	39.6	0	1.64e-05	0|0	YA3-ORF8		6.07	1		0	2	MASCOT		T
	R16056_7_A3_1,13908	R.RVDAILNTEAR.V	1257.69	-0.0012	2	1	65.19	0	4.54e-08	0|0	YA3-ORF8		6.07	1		0	2	MASCOT		T
	R16056_7_A3_1,14098	R.RVDAILNTEAR.V	1257.69	-0.00202	2	1	63.24	0	7.11e-08	0|0	YA3-ORF8		6.07	1		0	2	MASCOT		T
	R16056_7_A3_1,14280	R.RVDAILNTEAR.V	1257.69	-0.00178	2	1	59.28	0	2.36e-07	0|0	YA3-ORF8		6.07	1		0	2	MASCOT		T
	R16056_7_A3_1,14479	R.RVDAILNTEAR.V	1257.69	-0.00102	2	1	76.96	0	3.02e-09	0|0	YA3-ORF8		6.07	1		0	2	MASCOT		T
	R16056_7_A3_1,14674	R.RVDAILNTEAR.V	1257.69	-0.00192	2	1	60.07	0	1.48e-07	0|0	YA3-ORF8		6.07	1		0	2	MASCOT		T
	R16056_7_A3_1,14873	R.RVDAILNTEAR.V	1257.69	-0.00178	2	1	57.51	0	3.55e-07	0|0	YA3-ORF8		6.07	1		0	2	MASCOT		T
	R16056_7_A3_1,15050	R.RVDAILNTEAR.V	1257.69	-0.00134	2	1	49.09	0	1.85e-06	0|0	YA3-ORF8		6.07	1		0	2	MASCOT		T
	R16056_7_A3_1,15255	R.RVDAILNTEAR.V	1257.69	-0.0006	2	1	56.32	0	3.5e-07	0|0	YA3-ORF8		6.07	1		0	2	MASCOT		T
	R16056_7_A3_1,15355	R.RVDAILNTEAR.V	1257.69	0.0055	3	1	29.64	0	0.000163	0|0	YA3-ORF8		6.07	1		0	2	MASCOT		T
	R16056_7_A3_1,15440	R.RVDAILNTEAR.V	1257.69	-0.00178	2	1	29.63	0	0.000218	0|0	YA3-ORF8		6.07	1		0	2	MASCOT		T
	R16056_7_A3_1,15563	R.RVDAILNTEAR.V	1257.69	-0.00092	3	1	46.58	0	3.3e-06	0|0	YA3-ORF8		6.07	1		0	2	MASCOT		T
	R16056_7_A3_1,15631	R.RVDAILNTEAR.V	1257.69	0.00168	2	1	48.63	0	2.06e-06	0|0	YA3-ORF8		6.07	1		0	2	MASCOT		T
	R16056_7_A3_1,15843	R.RVDAILNTEAR.V	1257.69	0.00072	2	1	53.66	0	6.46e-07	0|0	YA3-ORF8		6.07	1		0	2	MASCOT		T
	R16056_7_A3_1,16051	R.RVDAILNTEAR.V	1257.69	0.00034	2	1	36.73	0	3.18e-05	0|0	YA3-ORF8		6.07	1		0	2	MASCOT		T
	R16056_7_A3_1,16269	R.RVDAILNTEAR.V	1257.69	0.00032	2	1	27.16	0	0.000288	0|0	YA3-ORF8		6.07	1		0	2	MASCOT		T
	R16056_7_A3_1,16481	R.RVDAILNTEAR.V	1257.69	0.0001	2	1	25.66	0	0.000407	0|0	YA3-ORF8		6.07	1		0	2	MASCOT		T
	R16056_7_A3_1,16676	R.RVDAILNTEAR.V	1257.69	0.00158	2	1	27.95	0	0.00024	0|0	YA3-ORF8		6.07	1		0	2	MASCOT		T
	R16056_7_A3_1,16775	R.RVDAILNTEAR.V	1257.69	0.00013	3	1	49.11	0	1.84e-06	0|0	YA3-ORF8		6.07	1		0	2	MASCOT		T
	R16056_7_A3_1,16880	R.RVDAILNTEAR.V	1257.69	0.0007	2	1	24.1	0	0.000584	0|0	YA3-ORF8		6.07	1		0	2	MASCOT		T
	R16056_7_A3_1,17315	R.RVDAILNTEAR.V	1257.69	-0.00098	2	1	32.43	0	8.57e-05	0|0	YA3-ORF8		6.07	1		0	2	MASCOT		T
	R16056_7_A3_1,17527	R.RVDAILNTEAR.V	1257.69	-0.00024	2	1	33.08	0	7.38e-05	0|0	YA3-ORF8		6.07	1		0	2	MASCOT		T
	R16056_7_A3_1,17949	R.RVDAILNTEAR.V	1257.69	0.0055	3	1	31.77	0	9.98e-05	0|0	YA3-ORF8		6.07	1		0	2	MASCOT		T
	R16056_7_A3_1,17964	R.RVDAILNTEAR.V	1257.69	-0.0002	2	1	41.66	0	1.02e-05	0|0	YA3-ORF8		6.07	1		0	2	MASCOT		T
	R16056_7_A3_1,18177	R.RVDAILNTEAR.V	1257.69	-0.00196	2	1	26.28	0	0.000353	0|0	YA3-ORF8		6.07	1		0	2	MASCOT		T
	R16056_7_A3_1,18178	R.RVDAILNTEAR.V	1257.69	-0.00287	3	1	39.42	0	1.71e-05	0|0	YA3-ORF8		6.07	1		0	2	MASCOT		T
	R16056_7_A3_1,18704	R.RVDAILNTEAR.V	1257.69	-0.00352	2	1	42.75	0	7.96e-06	0|0	YA3-ORF8		6.07	1		0	2	MASCOT		T
	R16056_7_A3_1,19068	R.RVDAILNTEAR.V	1257.69	0.00174	2	1	31.59	0	0.000104	0|0	YA3-ORF8		6.07	1		0	2	MASCOT		T
	R16056_7_A3_1,20269	R.RVDAILNTEAR.V	1257.69	0.00064	2	1	42.4	0	8.63e-06	0|0	YA3-ORF8		6.07	1		0	2	MASCOT		T
	R16056_7_A3_1,20397	R.RVDAILNTEAR.V	1257.69	0.00013	3	1	33.04	0	7.45e-05	0|0	YA3-ORF8		6.07	1		0	2	MASCOT		T
	R16056_7_A3_1,20594	R.RVDAILNTEAR.V	1257.69	-0.00024	2	1	68.15	0	2.3e-08	0|0	YA3-ORF8		6.07	1		0	2	MASCOT		T
	R16056_7_A3_1,20709	R.RVDAILNTEAR.V	1257.69	0.00079	3	1	38.99	0	1.89e-05	0|0	YA3-ORF8		6.07	1		0	2	MASCOT		T
	R16056_7_A3_1,20911	R.RVDAILNTEAR.V	1257.69	0.00028	2	1	50.87	0	1.23e-06	0|0	YA3-ORF8		6.07	1		0	2	MASCOT		T
	R16056_7_A3_1,19391	R.TGLPDVIYR.K	1033.57	-0.00039	2	1	57.48	0	8.93e-08	0|0	YA3-ORF8		5.5	0		0	2	MASCOT		T
	R16056_7_A3_1,19464	R.TGLPDVIYR.K	1033.57	0.00058	3	1	42.66	0	2.71e-06	0|0	YA3-ORF8		5.5	0		0	2	MASCOT		T
	R16056_7_A3_1,19681	R.TGLPDVIYR.K	1033.57	-0.00079	2	1	55.18	0	1.52e-07	0|0	YA3-ORF8		5.5	0		0	2	MASCOT		T
	R16056_7_A3_1,20014	R.TGLPDVIYR.K	1033.57	-7e-05	2	1	56.78	0	1.05e-07	0|0	YA3-ORF8		5.5	0		0	2	MASCOT		T
	R16056_7_A3_1,20327	R.TGLPDVIYR.K	1033.57	-0.00033	2	1	58.72	0	6.71e-08	0|0	YA3-ORF8		5.5	0		0	2	MASCOT		T
	R16056_7_A3_1,20746	R.TGLPDVIYR.K	1033.57	-0.00505	2	1	44.54	0	8.79e-06	0|0	YA3-ORF8		5.5	0		0	2	MASCOT		T
	R16056_7_A3_1,21934	R.TGLPDVIYR.K	1033.57	-0.00063	2	1	20.06	0	0.000493	0|0	YA3-ORF8		5.5	0		0	2	MASCOT		T
	R16056_7_A3_1,17423	R.TGLPDVIYRK.L	1161.66	0.00097	3	1	32.74	0	5.32e-05	0|0	YA3-ORF8		8.25	1		0	2	MASCOT		T
	R16056_7_A3_1,17642	R.TGLPDVIYRK.L	1161.66	1e-05	3	1	23.37	0	0.00046	0|0	YA3-ORF8		8.25	1		0	2	MASCOT		T
	R16056_7_A3_1,17848	R.TGLPDVIYRK.L	1161.66	0.00718	3	1	22	0	0.000631	0|0	YA3-ORF8		8.25	1		0	2	MASCOT		T
	R16056_7_A3_1,13341	R.VDAILNTEAR.V	1101.59	-0.0004	2	1	56.68	0	2.15e-07	0|0	YA3-ORF8		4.37	0		0	2	MASCOT		T
	R16056_7_A3_1,13683	R.VDAILNTEAR.V	1101.59	-0.0006	3	1	29.89	0	0.000103	0|0	YA3-ORF8		4.37	0		0	2	MASCOT		T
	R16056_7_A3_1,13721	R.VDAILNTEAR.V	1101.59	-0.0033	2	1	60.41	0	9.1e-08	0|0	YA3-ORF8		4.37	0		0	2	MASCOT		T
	R16056_7_A3_1,13928	R.VDAILNTEAR.V	1101.59	-0.0023	2	1	58.82	0	1.31e-07	0|0	YA3-ORF8		4.37	0		0	2	MASCOT		T
	R16056_7_A3_1,14120	R.VDAILNTEAR.V	1101.59	-0.00048	2	1	57.33	0	1.85e-07	0|0	YA3-ORF8		4.37	0		0	2	MASCOT		T
	R16056_7_A3_1,14307	R.VDAILNTEAR.V	1101.59	-0.00034	2	1	58.61	0	1.38e-07	0|0	YA3-ORF8		4.37	0		0	2	MASCOT		T
	R16056_7_A3_1,14506	R.VDAILNTEAR.V	1101.59	-0.00052	2	1	58.74	0	1.34e-07	0|0	YA3-ORF8		4.37	0		0	2	MASCOT		T
	R16056_7_A3_1,14707	R.VDAILNTEAR.V	1101.59	-0.00288	2	1	56.85	0	2.07e-07	0|0	YA3-ORF8		4.37	0		0	2	MASCOT		T
	R16056_7_A3_1,14900	R.VDAILNTEAR.V	1101.59	-0.00072	2	1	58.53	0	1.4e-07	0|0	YA3-ORF8		4.37	0		0	2	MASCOT		T
	R16056_7_A3_1,15079	R.VDAILNTEAR.V	1101.59	-0.00288	2	1	58.56	0	1.39e-07	0|0	YA3-ORF8		4.37	0		0	2	MASCOT		T
	R16056_7_A3_1,15287	R.VDAILNTEAR.V	1101.59	-0.00288	2	1	58.59	0	1.38e-07	0|0	YA3-ORF8		4.37	0		0	2	MASCOT		T
	R16056_7_A3_1,15471	R.VDAILNTEAR.V	1101.59	-0.00128	2	1	58.12	0	1.54e-07	0|0	YA3-ORF8		4.37	0		0	2	MASCOT		T
	R16056_7_A3_1,15666	R.VDAILNTEAR.V	1101.59	0.00032	2	1	53.53	0	4.44e-07	0|0	YA3-ORF8		4.37	0		0	2	MASCOT		T
	R16056_7_A3_1,15883	R.VDAILNTEAR.V	1101.59	-0.00044	2	1	58.56	0	1.39e-07	0|0	YA3-ORF8		4.37	0		0	2	MASCOT		T
	R16056_7_A3_1,16296	R.VDAILNTEAR.V	1101.59	-0.00288	2	1	51.35	0	7.33e-07	0|0	YA3-ORF8		4.37	0		0	2	MASCOT		T
	R16056_7_A3_1,16510	R.VDAILNTEAR.V	1101.59	4e-05	2	1	38.12	0	1.54e-05	0|0	YA3-ORF8		4.37	0		0	2	MASCOT		T
	R16056_7_A3_1,16918	R.VDAILNTEAR.V	1101.59	-0.00066	2	1	58.74	0	1.34e-07	0|0	YA3-ORF8		4.37	0		0	2	MASCOT		T
	R16056_7_A3_1,17128	R.VDAILNTEAR.V	1101.59	-0.0003	2	1	53.93	0	4.05e-07	0|0	YA3-ORF8		4.37	0		0	2	MASCOT		T
	R16056_7_A3_1,17351	R.VDAILNTEAR.V	1101.59	-0.00096	2	1	48.63	0	1.37e-06	0|0	YA3-ORF8		4.37	0		0	2	MASCOT		T
	R16056_7_A3_1,17565	R.VDAILNTEAR.V	1101.59	0.00046	2	1	53.79	0	4.18e-07	0|0	YA3-ORF8		4.37	0		0	2	MASCOT		T
	R16056_7_A3_1,17776	R.VDAILNTEAR.V	1101.59	4e-05	2	1	45.3	0	2.95e-06	0|0	YA3-ORF8		4.37	0		0	2	MASCOT		T
	R16056_7_A3_1,18006	R.VDAILNTEAR.V	1101.59	-0.0024	2	1	57.83	0	1.65e-07	0|0	YA3-ORF8		4.37	0		0	2	MASCOT		T
	R16056_7_A3_1,18216	R.VDAILNTEAR.V	1101.59	-0.00052	2	1	57.48	0	1.79e-07	0|0	YA3-ORF8		4.37	0		0	2	MASCOT		T
	R16056_7_A3_1,18469	R.VDAILNTEAR.V	1101.59	-0.00024	2	1	57.05	0	1.97e-07	0|0	YA3-ORF8		4.37	0		0	2	MASCOT		T
	R16056_7_A3_1,18739	R.VDAILNTEAR.V	1101.59	-0.00288	2	1	44.94	0	3.21e-06	0|0	YA3-ORF8		4.37	0		0	2	MASCOT		T
	R16056_7_A3_1,18858	R.VDAILNTEAR.V	1101.59	0.01712	2	1	30.56	0	8.79e-05	0|0	YA3-ORF8		4.37	0		0	2	MASCOT		T
	R16056_7_A3_1,19690	R.VDAILNTEAR.V	1101.59	-0.00776	2	1	56.81	0	2.08e-07	0|0	YA3-ORF8		4.37	0		0	2	MASCOT		T
	R16056_7_A3_1,20009	R.VDAILNTEAR.V	1101.59	-0.00288	2	1	57.32	0	1.85e-07	0|0	YA3-ORF8		4.37	0		0	2	MASCOT		T
	R16056_7_A3_1,20326	R.VDAILNTEAR.V	1101.59	-0.00246	2	1	43.5	0	4.47e-06	0|0	YA3-ORF8		4.37	0		0	2	MASCOT		T
	R16056_7_A3_1,20636	R.VDAILNTEAR.V	1101.59	0.00012	2	1	58.79	0	1.32e-07	0|0	YA3-ORF8		4.37	0		0	2	MASCOT		T
	R16056_7_A3_1,20953	R.VDAILNTEAR.V	1101.59	0.0006	2	1	58.51	0	1.41e-07	0|0	YA3-ORF8		4.37	0		0	2	MASCOT		T
$7-1	YA3-ORF12	25	15	0.1669	84783.9	5.19
	R16056_7_A3_1,6925	K.ASANFTR.L	766.384	-0.00043	2	1	42.73	0	2.67e-06	0|0	YA3-ORF12		9.8	0		0	2	MASCOT		T
	R16056_7_A3_1,16567	K.DQPQTIWM*SR.V	1277.59	0.00265	2	1	25.1	0	0.000155	0|0	YA3-ORF12		5.84	0	15.994919 Oxidation (M)	0	2	MASCOT		T
	R16056_7_A3_1,19161	K.DQPQTIWMSR.V	1261.6	0.00665	2	1	42.12	0	3.07e-06	0|0	YA3-ORF12		5.84	0		0	2	MASCOT		T
	R16056_7_A3_1,14765	K.FESGDYVYDR.S	1250.53	-0.00336	2	1	44.98	0	1.59e-06	0|0	YA3-ORF12		4.03	0		0	2	MASCOT		T
	R16056_7_A3_1,14951	K.FESGDYVYDR.S	1250.53	-0.00086	2	1	45.65	0	1.36e-06	0|0	YA3-ORF12		4.03	0		0	2	MASCOT		T
	R16056_7_A3_1,15129	K.FESGDYVYDR.S	1250.53	-0.00032	2	1	56.14	0	1.22e-07	0|0	YA3-ORF12		4.03	0		0	2	MASCOT		T
	R16056_7_A3_1,11458	K.FIAEVK.A	706.413	0.00021	2	1	22.63	0	0.000273	0|0	YA3-ORF12		6	0		0	2	MASCOT		T
	R16056_7_A3_1,12510	R.AASGWEYK.Q	911.426	-0.00153	2	1	41.4	0	3.62e-06	0|0	YA3-ORF12		6.05	0		0	2	MASCOT		T
	R16056_7_A3_1,17391	R.ATENYGEPIELK.T	1363.67	0.00074	2	1	58.49	0	7.08e-08	0|0	YA3-ORF12		4.25	0		0	2	MASCOT		T
	R16056_7_A3_1,17605	R.ATENYGEPIELK.T	1363.67	0.00014	2	1	56.44	0	1.13e-07	0|0	YA3-ORF12		4.25	0		0	2	MASCOT		T
	R16056_7_A3_1,5733	R.EVNQIR.H	758.416	0.00279	2	1	29.8	0	5.24e-05	0|0	YA3-ORF12		6.1	0		0	2	MASCOT		T
	R16056_7_A3_1,9458	R.HLVSLR.D	724.446	0.00086	2	1	20.63	0	0.000432	0|0	YA3-ORF12		9.76	0		0	2	MASCOT		T
	R16056_7_A3_1,9640	R.HLVSLR.D	724.446	0.00028	2	1	28.35	0	7.31e-05	0|0	YA3-ORF12		9.76	0		0	2	MASCOT		T
	R16056_7_A3_1,12551	R.LVFAASK.D	735.44	-8e-05	2	1	38.68	0	1.36e-05	0|0	YA3-ORF12		8.75	0		0	2	MASCOT		T
	R16056_7_A3_1,18694	R.NFQVLPEGGVQNR.S	1457.75	-0.00317	2	1	25.1	0	0.000155	0|0	YA3-ORF12		6	0		0	2	MASCOT		T
	R16056_7_A3_1,18760	R.NFQVLPEGGVQNR.S	1457.75	-0.00073	3	1	34.23	0	1.89e-05	0|0	YA3-ORF12		6	0		0	2	MASCOT		T
	R16056_7_A3_1,18998	R.NFQVLPEGGVQNR.S	1457.75	-0.00029	2	1	24.56	0	0.000175	0|0	YA3-ORF12		6	0		0	2	MASCOT		T
	R16056_7_A3_1,5530	R.TGGSGDTTNYR.Y	1128.49	-0.0011	2	1	86.31	0	1.17e-10	0|0	YA3-ORF12		5.5	0		0	2	MASCOT		T
	R16056_7_A3_1,5675	R.TGGSGDTTNYR.Y	1128.49	0.0003	2	1	90.24	0	4.73e-11	0|0	YA3-ORF12		5.5	0		0	2	MASCOT		T
	R16056_7_A3_1,5836	R.TGGSGDTTNYR.Y	1128.49	-0.0011	2	1	76.97	0	1e-09	0|0	YA3-ORF12		5.5	0		0	2	MASCOT		T
	R16056_7_A3_1,3982	R.TINGSTK.R	720.389	-0.00409	2	1	33.85	0	4.12e-05	0|0	YA3-ORF12		8.41	0		0	2	MASCOT		T
	R16056_7_A3_1,18939	R.VGDFHNFGYSDPYK.D	1645.73	0.0009	2	1	43.25	0	2.37e-06	0|0	YA3-ORF12		5.21	0		0	2	MASCOT		T
	R16056_7_A3_1,4276	R.VTAVSSK.D	691.398	0.00576	2	1	39.96	0	5.05e-06	0|0	YA3-ORF12		8.72	0		0	2	MASCOT		T
	R16056_7_A3_1,4449	R.VTAVSSK.D	691.398	0.00014	2	1	42.26	0	2.97e-06	0|0	YA3-ORF12		8.72	0		0	2	MASCOT		T
	R16056_7_A3_1,11366	R.YYTGLR.T	772.399	0.00014	2	1	25.1	0	0.000155	0|0	YA3-ORF12		8.59	0		0	2	MASCOT		T
$8-1	YA3-ORF11	20	8	0.3445	23106	4.67
	R16056_7_A3_1,14050	K.CEQQYQYEIR.N	1416.62	-0.01151	2	1	39.17	0	6.05e-06	0|0	YA3-ORF11		4.53	0		0	2	MASCOT		T
	R16056_7_A3_1,14239	K.CEQQYQYEIR.N	1416.62	7e-05	2	1	57.62	0	8.65e-08	0|0	YA3-ORF11		4.53	0		0	2	MASCOT		T
	R16056_7_A3_1,14433	K.CEQQYQYEIR.N	1416.62	-0.00063	2	1	52.65	0	2.72e-07	0|0	YA3-ORF11		4.53	0		0	2	MASCOT		T
	R16056_7_A3_1,14628	K.CEQQYQYEIR.N	1416.62	0.00101	2	1	36.26	0	1.18e-05	0|0	YA3-ORF11		4.53	0		0	2	MASCOT		T
	R16056_7_A3_1,9038	K.IAPALSR.D	727.446	-0.00665	2	1	35.25	0	1.49e-05	0|0	YA3-ORF11		9.75	0		0	2	MASCOT		T
	R16056_7_A3_1,9204	K.IAPALSR.D	727.446	0.00025	2	1	38.06	0	7.82e-06	0|0	YA3-ORF11		9.75	0		0	2	MASCOT		T
	R16056_7_A3_1,9382	K.IAPALSR.D	727.446	0.00027	2	1	47.62	0	8.65e-07	0|0	YA3-ORF11		9.75	0		0	2	MASCOT		T
	R16056_7_A3_1,7181	K.LEYTTK.L	754.398	0.00053	2	1	29.72	0	5.33e-05	0|0	YA3-ORF11		6	0		0	2	MASCOT		T
	R16056_7_A3_1,7370	K.LEYTTK.L	754.398	0.00015	2	1	28.23	0	7.52e-05	0|0	YA3-ORF11		6	0		0	2	MASCOT		T
	R16056_7_A3_1,4802	R.DSNIAEK.C	776.378	0.00012	2	1	41.91	0	3.22e-06	0|0	YA3-ORF11		4.37	0		0	2	MASCOT		T
	R16056_7_A3_1,4986	R.DSNIAEK.C	776.378	0.00042	2	1	35.98	0	1.26e-05	0|0	YA3-ORF11		4.37	0		0	2	MASCOT		T
	R16056_7_A3_1,18306	R.GPQPESSFISVR.S	1303.66	-0.00043	2	1	21.13	0	0.000385	0|0	YA3-ORF11		6	0		0	2	MASCOT		T
	R16056_7_A3_1,18850	R.GPQPESSFISVR.S	1303.66	-0.00081	2	1	41.02	0	3.95e-06	0|0	YA3-ORF11		6	0		0	2	MASCOT		T
	R16056_7_A3_1,10793	R.LISTTVSPAK.L	1016.6	-0.00063	2	1	61.88	0	3.24e-08	0|0	YA3-ORF11		8.75	0		0	2	MASCOT		T
	R16056_7_A3_1,10977	R.LISTTVSPAK.L	1016.6	-0.00015	2	1	65.17	0	1.52e-08	0|0	YA3-ORF11		8.75	0		0	2	MASCOT		T
	R16056_7_A3_1,11153	R.LISTTVSPAK.L	1016.6	0.00033	2	1	45.97	0	1.26e-06	0|0	YA3-ORF11		8.75	0		0	2	MASCOT		T
	R16056_7_A3_1,9257	R.NAGAASFNEAQR.G	1235.58	0.0019	2	1	67.7	0	8.49e-09	0|0	YA3-ORF11		6	0		0	2	MASCOT		T
	R16056_7_A3_1,9444	R.NAGAASFNEAQR.G	1235.58	0.00042	2	1	80.26	0	4.71e-10	0|0	YA3-ORF11		6	0		0	2	MASCOT		T
	R16056_7_A3_1,9620	R.NAGAASFNEAQR.G	1235.58	-0.00024	2	1	68.83	0	6.55e-09	0|0	YA3-ORF11		6	0		0	2	MASCOT		T
	R16056_7_A3_1,4457	R.VINGSSGR.L	789.421	-0.00102	2	1	40.36	0	4.6e-06	0|0	YA3-ORF11		9.72	0		0	2	MASCOT		T
$9-1	YA3-ORF9	38	4	0.1908	15890.6	5.14
	R16056_7_A3_1,7614	-.MYVDK.Q	655.312	0.00196	1	1	31.44	0	7.18e-05	0|0	YA3-ORF9		5.59	0		0	2	MASCOT		T
	R16056_7_A3_1,12651	K.DIQAFR.A	749.394	0.00015	2	1	22.39	0	0.000288	0|0	YA3-ORF9		5.84	0		0	2	MASCOT		T
	R16056_7_A3_1,12828	K.DIQAFR.A	749.394	-0.00099	2	1	22.97	0	0.000252	0|0	YA3-ORF9		5.84	0		0	2	MASCOT		T
	R16056_7_A3_1,13040	K.DIQAFR.A	749.394	0.00067	2	1	22.92	0	0.000255	0|0	YA3-ORF9		5.84	0		0	2	MASCOT		T
	R16056_7_A3_1,13551	K.DIQAFR.A	749.394	0.00406	1	1	34.37	0	3.66e-05	0|0	YA3-ORF9		5.84	0		0	2	MASCOT		T
	R16056_7_A3_1,13654	K.DIQAFR.A	749.394	-7e-05	2	1	20.26	0	0.000471	0|0	YA3-ORF9		5.84	0		0	2	MASCOT		T
	R16056_7_A3_1,13865	K.DIQAFR.A	749.394	-5e-05	2	1	24.28	0	0.000187	0|0	YA3-ORF9		5.84	0		0	2	MASCOT		T
	R16056_7_A3_1,14055	K.DIQAFR.A	749.394	0.00055	2	1	23.84	0	0.000207	0|0	YA3-ORF9		5.84	0		0	2	MASCOT		T
	R16056_7_A3_1,14281	K.DIQAFR.A	749.394	0.00133	2	1	23.97	0	0.001	0|0	YA3-ORF9		5.84	0		0	2	MASCOT		T
	R16056_7_A3_1,14690	K.DIQAFR.A	749.394	-0.00139	2	1	21.88	0	0.000324	0|0	YA3-ORF9		5.84	0		0	2	MASCOT		T
	R16056_7_A3_1,14887	K.DIQAFR.A	749.394	0.00133	2	1	29.81	0	0.000261	0|0	YA3-ORF9		5.84	0		0	2	MASCOT		T
	R16056_7_A3_1,7689	K.LPAGQYNR.Y	918.479	-0.00203	2	1	43.05	0	7.43e-06	0|0	YA3-ORF9		8.75	0		0	2	MASCOT		T
	R16056_7_A3_1,7858	K.LPAGQYNR.Y	918.479	-0.00126	2	1	45.26	0	4.47e-06	0|0	YA3-ORF9		8.75	0		0	2	MASCOT		T
	R16056_7_A3_1,8033	K.LPAGQYNR.Y	918.479	0.00025	2	1	45.84	0	3.91e-06	0|0	YA3-ORF9		8.75	0		0	2	MASCOT		T
	R16056_7_A3_1,8212	K.LPAGQYNR.Y	918.479	0.00183	2	1	52.45	0	8.53e-07	0|0	YA3-ORF9		8.75	0		0	2	MASCOT		T
	R16056_7_A3_1,8403	K.LPAGQYNR.Y	918.479	0.00063	2	1	27.59	0	0.000261	0|0	YA3-ORF9		8.75	0		0	2	MASCOT		T
	R16056_7_A3_1,9139	K.LPAGQYNR.Y	918.479	0.00644	2	1	35.31	0	1.47e-05	0|0	YA3-ORF9		8.75	0		0	2	MASCOT		T
	R16056_7_A3_1,9313	K.LPAGQYNR.Y	918.479	0.00644	2	1	26.07	0	0.000124	0|0	YA3-ORF9		8.75	0		0	2	MASCOT		T
	R16056_7_A3_1,6068	R.GNAVNTNVTR.D	1045.54	0.00249	2	1	39.91	0	1.02e-05	0|0	YA3-ORF9		9.75	0		0	2	MASCOT		T
	R16056_7_A3_1,6327	R.GNAVNTNVTR.D	1045.54	-0.00099	2	1	58.37	0	1.46e-07	0|0	YA3-ORF9		9.75	0		0	2	MASCOT		T
	R16056_7_A3_1,6880	R.GNAVNTNVTR.D	1045.54	0.00577	2	1	56.96	0	3.02e-07	0|0	YA3-ORF9		9.75	0		0	2	MASCOT		T
	R16056_7_A3_1,6905	R.GNAVNTNVTR.D	1045.54	0.01305	3	1	55.52	0	4.21e-07	0|0	YA3-ORF9		9.75	0		0	2	MASCOT		T
	R16056_7_A3_1,7062	R.GNAVNTNVTR.D	1045.54	0.00463	2	1	59.38	0	1.15e-07	0|0	YA3-ORF9		9.75	0		0	2	MASCOT		T
	R16056_7_A3_1,7090	R.GNAVNTNVTR.D	1045.54	-0.00075	3	1	27.26	0	0.000188	0|0	YA3-ORF9		9.75	0		0	2	MASCOT		T
	R16056_7_A3_1,7260	R.GNAVNTNVTR.D	1045.54	-3e-05	2	1	59.75	0	1.06e-07	0|0	YA3-ORF9		9.75	0		0	2	MASCOT		T
	R16056_7_A3_1,7603	R.GNAVNTNVTR.D	1045.54	0.00577	2	1	63.47	0	6.75e-08	0|0	YA3-ORF9		9.75	0		0	2	MASCOT		T
	R16056_7_A3_1,7772	R.GNAVNTNVTR.D	1045.54	0.00159	2	1	55.54	0	2.79e-07	0|0	YA3-ORF9		9.75	0		0	2	MASCOT		T
	R16056_7_A3_1,7945	R.GNAVNTNVTR.D	1045.54	-0.00019	2	1	55.45	0	2.85e-07	0|0	YA3-ORF9		9.75	0		0	2	MASCOT		T
	R16056_7_A3_1,8122	R.GNAVNTNVTR.D	1045.54	0.00085	2	1	56.04	0	2.49e-07	0|0	YA3-ORF9		9.75	0		0	2	MASCOT		T
	R16056_7_A3_1,8309	R.GNAVNTNVTR.D	1045.54	0.00037	2	1	57.23	0	1.89e-07	0|0	YA3-ORF9		9.75	0		0	2	MASCOT		T
	R16056_7_A3_1,8486	R.GNAVNTNVTR.D	1045.54	0.00175	2	1	58.39	0	1.45e-07	0|0	YA3-ORF9		9.75	0		0	2	MASCOT		T
	R16056_7_A3_1,8676	R.GNAVNTNVTR.D	1045.54	-0.00053	2	1	66.78	0	2.1e-08	0|0	YA3-ORF9		9.75	0		0	2	MASCOT		T
	R16056_7_A3_1,8861	R.GNAVNTNVTR.D	1045.54	0.00033	2	1	62.86	0	5.18e-08	0|0	YA3-ORF9		9.75	0		0	2	MASCOT		T
	R16056_7_A3_1,9175	R.GNAVNTNVTR.D	1045.54	0.00577	2	1	53.95	0	6.04e-07	0|0	YA3-ORF9		9.75	0		0	2	MASCOT		T
	R16056_7_A3_1,9351	R.GNAVNTNVTR.D	1045.54	0.00577	2	1	49.4	0	1.72e-06	0|0	YA3-ORF9		9.75	0		0	2	MASCOT		T
	R16056_7_A3_1,9534	R.GNAVNTNVTR.D	1045.54	0.00577	2	1	33.67	0	6.44e-05	0|0	YA3-ORF9		9.75	0		0	2	MASCOT		T
	R16056_7_A3_1,9979	R.GNAVNTNVTR.D	1045.54	-0.00117	2	1	30.01	0	9.98e-05	0|0	YA3-ORF9		9.75	0		0	2	MASCOT		T
	R16056_7_A3_1,10158	R.GNAVNTNVTR.D	1045.54	0.00409	2	1	32.66	0	5.42e-05	0|0	YA3-ORF9		9.75	0		0	2	MASCOT		T
$10-1	YA3-ORF14	5	4	0.3117	16463.9	9.85
	R16056_7_A3_1,13785	R.AGFAANGVDVNSGSASR.V	1579.75	0.00066	2	1	75.09	0	3.1e-09	0|0	YA3-ORF14		5.88	0		0	2	MASCOT		T
	R16056_7_A3_1,6076	R.QIVGAQR.A	771.447	-0.00557	2	1	21.26	0	0.000374	0|0	YA3-ORF14		9.75	0		0	2	MASCOT		T
	R16056_7_A3_1,6238	R.QIVGAQR.A	771.447	0.00027	2	1	35.99	0	1.26e-05	0|0	YA3-ORF14		9.75	0		0	2	MASCOT		T
	R16056_7_A3_1,8124	R.QQAYLNR.Q	892.464	0.00017	2	1	36.29	0	1.17e-05	0|0	YA3-ORF14		8.75	0		0	2	MASCOT		T
	R16056_7_A3_1,19314	R.VQESTMNQVAMDAEQVR.R	1935.89	-0.00285	2	1	80.94	0	8.05e-10	0|0	YA3-ORF14		4.14	0		0	2	MASCOT		T
$11-1	YA3-ORF3	6	3	0.5476	8550.54	8.14
	R16056_7_A3_1,17122	K.DIESNEAQNVDSFNEDR.R	1981.84	-0.00089	2	1	107.53	0	8.83e-13	0|0	YA3-ORF3		3.71	0		0	2	MASCOT		T
	R16056_7_A3_1,17156	K.DIESNEAQNVDSFNEDR.R	1981.84	0.01151	3	1	23.54	0	0.000221	0|0	YA3-ORF3		3.71	0		0	2	MASCOT		T
	R16056_7_A3_1,3631	K.TQTTEM*K.D	854.392	-2e-05	2	1	26.95	0	0.000101	0|0	YA3-ORF3		5.66	0	15.994919 Oxidation (M)	0	2	MASCOT		T
	R16056_7_A3_1,4592	K.TQTTEMK.D	838.397	9e-05	2	1	32.64	0	2.72e-05	0|0	YA3-ORF3		5.66	0		0	2	MASCOT		T
	R16056_7_A3_1,4755	K.TQTTEMK.D	838.397	0.00017	2	1	30.2	0	4.77e-05	0|0	YA3-ORF3		5.66	0		0	2	MASCOT		T
	R16056_7_A3_1,20080	R.M*AGVSSTILGGALGTPATTATK.T	2021.06	0.00562	2	1	112.91	0	2.56e-13	0|0	YA3-ORF3		8.5	0	15.994919 Oxidation (M)	0	2	MASCOT		T
$12-1	YA3-ORF7	1	1	0.058	22462.3	4.72
	R16056_7_A3_1,10266	K.ESGLGSHPEVVR.F	1266.64	-0.01176	3	1	22.3	0	0.000589	0|0	YA3-ORF7		5.4	0		0	2	MASCOT		T
$13-1	YA3-ORF43	1	1	0.048	13961.2	4.21
	R16056_7_A3_1,17102	K.GFVVIR.W	690.43	-0.00299	2	1	24.13	0	0.000386	0|0	YA3-ORF43		9.75	0		0	2	MASCOT		T
----- summary -----
Total protein	: 13
Total protein group	: 13
UniPepCount	ProteinGroupCount	Percent	ProteinCount	Percent
1	2	0.1538	2	0.1538
3	1	0.0769	1	0.0769
4	2	0.1538	2	0.1538
8	1	0.0769	1	0.0769
15	2	0.1538	2	0.1538
18	1	0.0769	1	0.0769
21	2	0.1538	2	0.1538
34	1	0.0769	1	0.0769
38	1	0.0769	1	0.0769
